# Supplementary material for: Cardiac Development Long Non-Coding RNA (CARDEL) Is Activated during Human Heart Development and Contributes to Cardiac Specification and Homeostasis
Source: Cells. 2024 Jun 18;13(12):1050. doi: 10.3390/cells13121050 (PMC11201801; doi:10.3390/cells13121050)
Supplement: Supplementary file 1 [file cells-13-01050-s001.zip]

Archive with 24 entries (21 files):
- Sup_material/
- Sup_material/.DS_Store
- Sup_material/FigureS1.pdf
- Sup_material/FigureS2.pdf
- Sup_material/FigureS3.pdf
- Sup_material/Supplementary Methods.pdf
- Sup_material/TableS1.xlsx
- Sup_material/TableS2.xlsx
- Sup_material/TableS3.xlsx
- Sup_material/VideoS1.mp4
- Sup_material/VideoS2.mp4
- __MACOSX/
- __MACOSX/._Sup_material
- __MACOSX/Sup_material/
- __MACOSX/Sup_material/._.DS_Store
- __MACOSX/Sup_material/._FigureS1.pdf
- __MACOSX/Sup_material/._FigureS2.pdf
- __MACOSX/Sup_material/._FigureS3.pdf
- __MACOSX/Sup_material/._Supplementary Methods.docx
- __MACOSX/Sup_material/._TableS1.xlsx
- __MACOSX/Sup_material/._TableS2.xlsx
- __MACOSX/Sup_material/._TableS3.xlsx
- __MACOSX/Sup_material/._VideoS1.mp4
- __MACOSX/Sup_material/._VideoS2.mp4
