# Supplementary material for: Cardiac Development Long Non-Coding RNA (CARDEL) Is Activated during Human Heart Development and Contributes to Cardiac Specification and Homeostasis
Source: Cells. 2024 Jun 18;13(12):1050. doi: 10.3390/cells13121050 (PMC11201801; doi:10.3390/cells13121050)
Supplement: Supplementary file 1 [file cells-13-01050-s001.zip › Sup_material/TableS1.xlsx]

## Sheet: TableS1-A
	gene_id	baseMean	log2FoldChange	lfcSE	stat	pvalue	padj	gene_name
1	ENSG00000000003.15	9837.97	-0.180422	0.122308	-1.47515	0.140172	0.282773	TSPAN6
2	ENSG00000000005.6	223.554	-5.59323	0.429757	-13.0149	1.00737e-38	9.30019e-37	TNMD
3	ENSG00000000419.14	1844.32	-0.342655	0.173509	-1.97486	0.0482843	0.123682	DPM1
4	ENSG00000000457.14	530.379	0.488381	0.169678	2.87828	0.00399855	0.0155807	SCYL3
5	ENSG00000000460.17	574.159	-0.17246	0.223262	-0.772459	0.439843	0.628138	C1orf112
6	ENSG00000000938.13	5.56431	-0.548807	1.05911	-0.518177	0.604335	0.765074	FGR
7	ENSG00000000971.16	2.37601	4.91935	2.15235	2.28557	0.0222793	0.066488	CFH
8	ENSG00000001036.14	2628.25	-0.343678	0.127571	-2.69402	0.00705969	0.0254001	FUCA2
9	ENSG00000001084.13	1837.78	-0.527021	0.179979	-2.92823	0.00340898	0.0135531	GCLC
10	ENSG00000001167.15	1666.27	0.0372321	0.130769	0.284717	0.775861	0.878732	NFYA
11	ENSG00000001460.18	398.355	-0.258913	0.18066	-1.43315	0.151816	0.299712	STPG1
12	ENSG00000001461.17	694.59	1.17239	0.198627	5.9025	3.58038e-09	4.94141e-08	NIPAL3
13	ENSG00000001497.18	1507.99	-0.530098	0.151604	-3.4966	0.000471232	0.0023979	LAS1L
14	ENSG00000001561.7	255.8	1.51883	0.226627	6.70192	2.05702e-11	3.72366e-10	ENPP4
15	ENSG00000001617.12	2172.23	-0.535361	0.235272	-2.2755	0.0228758	0.0679624	SEMA3F
16	ENSG00000001626.16	82.6275	-1.07181	0.531383	-2.01702	0.0436937	0.114043	CFTR
17	ENSG00000001629.10	2011.23	-0.392504	0.143544	-2.73437	0.00624988	0.0228449	ANKIB1
18	ENSG00000001630.17	2155.14	0.349801	0.145332	2.4069	0.0160885	0.05097	CYP51A1
19	ENSG00000001631.16	1220.84	-0.0509959	0.148486	-0.343439	0.731268	0.851131	KRIT1
20	ENSG00000002016.18	424.31	0.078497	0.178263	0.440344	0.659688	0.804899	RAD52
21	ENSG00000002079.14	0.889006	2.27149	3.1392	0.72359	0.469318	NA	MYH16
22	ENSG00000002330.14	808.035	0.454141	0.233793	1.94249	0.0520777	0.131235	BAD
23	ENSG00000002549.13	1352.69	0.159849	0.143978	1.11023	0.266898	0.449636	LAP3
24	ENSG00000002586.20	5032.01	0.46516	0.182714	2.54584	0.0109016	0.0368325	CD99
25	ENSG00000002586.20_PAR_Y	5373.83	0.574031	0.165922	3.45964	0.000540904	0.00270976	CD99
26	ENSG00000002587.10	34.5754	-0.881651	0.552451	-1.59589	0.110513	0.235454	HS3ST1
27	ENSG00000002726.21	4.07858	0.301453	1.21354	0.248409	0.803818	0.894323	AOC1
28	ENSG00000002745.13	6.02742	-4.82554	1.57475	-3.06431	0.00218169	0.00918065	WNT16
29	ENSG00000002746.15	13.2057	-2.69966	0.841378	-3.20861	0.00133376	0.00599301	HECW1
30	ENSG00000002822.16	461.987	-0.438829	0.184222	-2.38207	0.0172159	0.053767	MAD1L1
31	ENSG00000002834.18	5007.52	-0.410478	0.149333	-2.74874	0.00598243	0.021998	LASP1
32	ENSG00000002919.15	743.672	-0.123684	0.14497	-0.853167	0.393567	0.585705	SNX11
33	ENSG00000002933.9	27.2959	2.49089	0.58608	4.25009	2.13688e-05	0.000151879	TMEM176A
34	ENSG00000003056.8	4337.8	-0.0699005	0.14345	-0.487281	0.626059	0.781732	M6PR
35	ENSG00000003096.14	782.473	1.61744	0.149432	10.8239	2.65226e-27	1.56175e-25	KLHL13
36	ENSG00000003137.9	39.5815	0.216814	0.530696	0.408547	0.682872	0.820915	CYP26B1
37	ENSG00000003147.19	498.239	0.278461	0.165649	1.68103	0.0927576	0.206172	ICA1
38	ENSG00000003249.15	831.221	-0.0417059	0.182841	-0.2281	0.819569	0.904335	DBNDD1
39	ENSG00000003393.16	2166.88	0.0201942	0.132614	0.152277	0.878968	0.938937	ALS2
40	ENSG00000003400.15	261.826	-0.10063	0.184733	-0.544732	0.585938	0.75057	CASP10
41	ENSG00000003402.20	1861.24	1.10959	0.174069	6.37441	1.83672e-10	2.96745e-09	CFLAR
42	ENSG00000003436.16	1952.17	0.638346	0.178736	3.57144	0.000355019	0.00187176	TFPI
43	ENSG00000003509.16	630.255	-0.299608	0.169781	-1.76467	0.0776197	0.179791	NDUFAF7
44	ENSG00000003756.17	4068.36	0.406804	0.147877	2.75096	0.0059421	0.0218777	RBM5
45	ENSG00000003987.14	121.526	0.434874	0.265044	1.64076	0.100847	0.219472	MTMR7
46	ENSG00000003989.18	1911.75	-0.0789119	0.22696	-0.347691	0.728073	0.849423	SLC7A2
47	ENSG00000004059.11	6241.9	-0.197367	0.150919	-1.30777	0.190951	0.353893	ARF5
48	ENSG00000004139.14	115.712	-0.0878316	0.290579	-0.302264	0.762451	0.870516	SARM1
49	ENSG00000004142.12	4318.69	0.199941	0.167859	1.19112	0.233605	0.408463	POLDIP2
50	ENSG00000004399.13	3475.19	0.50811	0.193342	2.62804	0.00858796	0.0299836	PLXND1
51	ENSG00000004455.17	4346.44	-0.158984	0.127072	-1.25114	0.210884	0.38092	AK2
52	ENSG00000004468.13	10.1619	0.261605	0.909612	0.2876	0.773653	0.877453	CD38
53	ENSG00000004478.8	4905.18	-0.83539	0.159739	-5.22972	1.69771e-07	1.80007e-06	FKBP4
54	ENSG00000004487.17	5876.02	-0.382361	0.136476	-2.80167	0.00508392	0.0191935	KDM1A
55	ENSG00000004534.15	3182.78	-0.488501	0.155492	-3.14164	0.00168004	0.00732363	RBM6
56	ENSG00000004660.15	208.029	-0.17866	0.230151	-0.776273	0.437588	0.62599	CAMKK1
57	ENSG00000004700.16	894.901	-0.457767	0.180487	-2.53629	0.0112035	0.0377095	RECQL
58	ENSG00000004766.17	401.406	0.780184	0.183319	4.25588	2.08225e-05	0.000148322	VPS50
59	ENSG00000004776.13	127.121	1.37347	0.386835	3.55054	0.000384439	0.00200601	HSPB6
60	ENSG00000004777.18	323.942	0.0209501	0.190008	0.110259	0.912204	0.956767	ARHGAP33
61	ENSG00000004779.10	2840.57	0.109252	0.169812	0.64337	0.519984	0.698699	NDUFAB1
62	ENSG00000004799.8	44.7982	0.97799	0.454246	2.153	0.0313189	0.0876524	PDK4
63	ENSG00000004809.14	0.932324	3.56716	2.96075	1.20482	0.228274	NA	SLC22A16
64	ENSG00000004838.14	5.14002	-1.31597	1.12041	-1.17454	0.240177	0.417104	ZMYND10
65	ENSG00000004846.17	1.83006	-4.11325	2.32615	-1.76826	0.0770174	NA	ABCB5
66	ENSG00000004848.8	0.149886	-0.536958	4.08047	-0.131592	0.895307	NA	ARX
67	ENSG00000004864.14	2472.68	-0.26754	0.186661	-1.43329	0.151775	0.299655	SLC25A13
68	ENSG00000004866.22	863.441	2.20845	0.276718	7.98086	1.45313e-15	3.92512e-14	ST7
69	ENSG00000004897.12	2203.01	0.538398	0.136221	3.95239	7.7373e-05	0.000487326	CDC27
70	ENSG00000004939.16	8.4189	-1.33763	0.91994	-1.45404	0.145935	0.291352	SLC4A1
71	ENSG00000004948.16	28.4805	-0.138755	0.599102	-0.231605	0.816845	0.902485	CALCR
72	ENSG00000004961.15	851.5	0.500708	0.165823	3.01953	0.00253165	0.0104575	HCCS
73	ENSG00000004975.12	1734.03	-0.230908	0.127045	-1.81754	0.069135	0.164289	DVL2
74	ENSG00000005001.10	95.1043	0.88977	0.349365	2.54682	0.010871	0.0367532	PRSS22
75	ENSG00000005007.13	1386.9	-0.0757236	0.127963	-0.591763	0.554009	0.726593	UPF1
76	ENSG00000005020.13	321.294	-0.0162554	0.387388	-0.0419615	0.966529	0.983769	SKAP2
77	ENSG00000005022.6	8720.73	0.136309	0.132897	1.02567	0.305046	0.494057	SLC25A5
78	ENSG00000005059.16	205.9	-0.0992396	0.262298	-0.378347	0.705173	0.834453	MCUB
79	ENSG00000005073.6	0.851118	-1.72946	3.1941	-0.541455	0.588194	NA	HOXA11
80	ENSG00000005075.15	1117.64	-0.325302	0.208418	-1.56081	0.118568	0.248744	POLR2J
81	ENSG00000005100.13	1656.42	-0.8285	0.192444	-4.30515	1.66874e-05	0.000121718	DHX33
82	ENSG00000005102.14	39.4563	-1.0201	0.493022	-2.06908	0.038539	0.103258	MEOX1
83	ENSG00000005108.16	144.843	0.779882	0.423362	1.84211	0.0654584	0.157501	THSD7A
84	ENSG00000005156.12	2138.22	-0.380245	0.150154	-2.53237	0.0113296	0.0380844	LIG3
85	ENSG00000005175.10	1287.29	-0.178873	0.143442	-1.24701	0.212394	0.383059	RPAP3
86	ENSG00000005187.12	141.652	-0.864363	0.279112	-3.09683	0.00195603	0.00836033	ACSM3
87	ENSG00000005189.20	196.815	-0.188475	0.211744	-0.890106	0.373409	0.566037	REXO5
88	ENSG00000005194.15	2390.67	0.332465	0.144022	2.30843	0.020975	0.0633712	CIAPIN1
89	ENSG00000005206.17	935.68	0.27578	0.208654	1.32171	0.186266	0.347874	SPPL2B
90	ENSG00000005238.20	836.55	1.10823	0.145754	7.6034	2.88443e-14	6.8658e-13	FAM214B
91	ENSG00000005243.10	27.1843	1.80314	0.554209	3.25354	0.00113978	0.00522119	COPZ2
92	ENSG00000005249.13	1634.95	1.99336	0.168087	11.8591	1.92956e-32	1.41702e-30	PRKAR2B
93	ENSG00000005302.19	830.247	0.0603278	0.13423	0.449435	0.653118	0.801058	MSL3
94	ENSG00000005339.15	2496.47	0.278848	0.250982	1.11103	0.266556	0.449213	CREBBP
95	ENSG00000005379.17	526.123	-0.042186	0.213394	-0.197691	0.843287	0.918381	TSPOAP1
96	ENSG00000005381.8	3.81158	-1.61134	1.29616	-1.24316	0.213807	0.384964	MPO
97	ENSG00000005421.9	0.853997	-3.01249	3.04912	-0.987988	0.323159	NA	PON1
98	ENSG00000005436.14	771.429	0.147933	0.198912	0.743712	0.457051	0.643892	GCFC2
99	ENSG00000005448.17	1362.4	-0.0968724	0.203229	-0.476665	0.633601	0.787284	WDR54
100	ENSG00000005469.12	316.332	0.127691	0.338866	0.376818	0.706309	0.835053	CROT
101	ENSG00000005471.19	98.2756	1.39606	0.302468	4.61555	3.92059e-06	3.25352e-05	ABCB4
102	ENSG00000005483.21	2365.89	0.726969	0.20909	3.47683	0.00050738	0.00256117	KMT2E
103	ENSG00000005486.17	1554.64	-0.271141	0.184653	-1.46839	0.141999	0.285522	RHBDD2
104	ENSG00000005513.10	124.659	-0.91832	0.337874	-2.71793	0.0065691	0.02387	SOX8
105	ENSG00000005700.15	2085.26	0.287615	0.143178	2.00879	0.0445591	0.115892	IBTK
106	ENSG00000005801.18	1613.21	-0.226945	0.141444	-1.60448	0.108608	0.232219	ZNF195
107	ENSG00000005810.19	879.866	0.461587	0.229454	2.01168	0.0442541	0.115261	MYCBP2
108	ENSG00000005812.11	716.272	0.464371	0.166573	2.78779	0.00530692	0.0198731	FBXL3
109	ENSG00000005844.19	21.3326	-1.41546	0.72842	-1.94319	0.0519931	0.131093	ITGAL
110	ENSG00000005882.12	1309.44	0.613648	0.171897	3.56986	0.000357166	0.00188001	PDK2
111	ENSG00000005884.18	1412.96	-1.43605	0.171245	-8.38595	5.03189e-17	1.5339e-15	ITGA3
112	ENSG00000005889.16	1130.68	0.482264	0.15348	3.14219	0.00167689	0.00731356	ZFX
113	ENSG00000005893.16	2304.07	0.440754	0.138384	3.18501	0.00144747	0.00642736	LAMP2
114	ENSG00000005961.19	111.43	-2.67924	0.395657	-6.77163	1.27338e-11	2.36301e-10	ITGA2B
115	ENSG00000005981.13	1.96422	3.57511	2.15313	1.66042	0.0968295	0.212808	ASB4
116	ENSG00000006007.12	2614.23	0.617974	0.143366	4.31047	1.62909e-05	0.000119196	GDE1
117	ENSG00000006015.18	866.395	-0.0580644	0.280337	-0.207124	0.835913	0.914407	REX1BD
118	ENSG00000006016.12	947.96	-4.71768	0.263487	-17.9048	1.08175e-71	2.6134e-69	CRLF1
119	ENSG00000006025.12	220.519	0.634297	0.247242	2.56549	0.010303	0.0350808	OSBPL7
120	ENSG00000006042.12	5749.34	0.268119	0.149336	1.7954	0.0725897	0.170695	TMEM98
121	ENSG00000006047.13	737.13	-1.42941	0.158936	-8.99361	2.39232e-19	8.75943e-18	YBX2
122	ENSG00000006062.18	237.072	-0.00557459	0.232345	-0.0239928	0.980858	0.991013	MAP3K14
123	ENSG00000006071.16	9.13739	-0.106881	0.943171	-0.113321	0.909776	0.955578	ABCC8
124	ENSG00000006116.4	11.5691	-0.792823	0.74389	-1.06578	0.286523	0.473274	CACNG3
125	ENSG00000006118.15	1853.5	0.471973	0.168467	2.80157	0.00508547	0.0191935	TMEM132A
126	ENSG00000006125.18	5805.08	-0.241246	0.127392	-1.89373	0.0582611	0.143817	AP2B1
127	ENSG00000006128.12	47.9769	0.742136	0.750903	0.988325	0.322994	0.513935	TAC1
128	ENSG00000006194.10	1186.4	-0.580986	0.146185	-3.97433	7.05781e-05	0.000448376	ZNF263
129	ENSG00000006210.7	39.768	-0.0915989	0.475782	-0.192523	0.847333	0.920472	CX3CL1
130	ENSG00000006282.21	1360.88	0.0201274	0.205734	0.0978324	0.922065	0.961058	SPATA20
131	ENSG00000006283.18	1353.33	1.46762	0.294094	4.99031	6.02833e-07	5.88491e-06	CACNA1G
132	ENSG00000006327.14	516.901	0.479535	0.168474	2.84635	0.00442238	0.0170142	TNFRSF12A
133	ENSG00000006377.11	71.2429	1.90437	0.795073	2.39521	0.0166107	0.0523197	DLX6
134	ENSG00000006432.16	809.314	0.0231794	0.176218	0.131538	0.89535	0.947733	MAP3K9
135	ENSG00000006451.8	2887.85	-0.00112839	0.133882	-0.00842826	0.993275	0.996939	RALA
136	ENSG00000006453.14	1434.1	-0.883963	0.128815	-6.86227	6.7777e-12	1.29588e-10	BAIAP2L1
137	ENSG00000006459.11	1623.36	0.424469	0.173494	2.44659	0.0144214	0.0464831	KDM7A
138	ENSG00000006468.14	1059.92	0.461674	0.149513	3.08786	0.00201606	0.00858286	ETV1
139	ENSG00000006530.18	902.451	-0.177381	0.14789	-1.19941	0.230368	0.404827	AGK
140	ENSG00000006534.16	25.4005	-0.790089	0.554203	-1.42563	0.153975	0.30252	ALDH3B1
141	ENSG00000006555.11	19.2355	-0.896153	0.68039	-1.31712	0.1878	0.349807	TTC22
142	ENSG00000006576.16	1004.45	-0.0371334	0.174133	-0.213248	0.831134	0.91118	PHTF2
143	ENSG00000006606.9	5.51886	-4.69556	1.61203	-2.91281	0.00358188	0.0141599	CCL26
144	ENSG00000006607.14	670.507	0.0921236	0.204728	0.449981	0.652724	0.800911	FARP2
145	ENSG00000006611.17	88.285	-1.68202	0.423397	-3.97267	7.10727e-05	0.000450965	USH1C
146	ENSG00000006625.18	2526.12	-0.416352	0.198819	-2.09413	0.0362487	0.0983757	GGCT
147	ENSG00000006634.8	1458.13	-0.701987	0.213439	-3.28894	0.00100565	0.00467641	DBF4
148	ENSG00000006638.13	68.1551	1.84748	0.449217	4.11266	3.91125e-05	0.000264122	TBXA2R
149	ENSG00000006652.15	1501.67	-0.205212	0.152736	-1.34357	0.179086	0.33796	IFRD1
150	ENSG00000006659.13	2.59196	5.04322	2.11248	2.38734	0.0169707	0.0531556	LGALS14
151	ENSG00000006695.12	801.033	0.330661	0.184808	1.78921	0.0735805	0.172507	COX10
152	ENSG00000006704.11	1152.15	-0.326567	0.134119	-2.4349	0.0148958	0.0477847	GTF2IRD1
153	ENSG00000006712.15	1044.79	0.713853	0.214806	3.32325	0.000889749	0.00420783	PAF1
154	ENSG00000006715.16	2065.12	0.380916	0.12659	3.00906	0.00262057	0.0107732	VPS41
155	ENSG00000006740.17	817.547	-0.10798	0.144315	-0.748225	0.454324	0.641729	ARHGAP44
156	ENSG00000006744.19	1600.81	0.0238219	0.174344	0.136638	0.891317	0.945478	ELAC2
157	ENSG00000006747.15	7.34692	1.87481	0.99006	1.89364	0.0582734	0.143833	SCIN
158	ENSG00000006756.16	1212.26	1.24442	0.160713	7.74312	9.70088e-15	2.43228e-13	ARSD
159	ENSG00000006757.12	1006.23	-0.27023	0.199411	-1.35514	0.175374	0.332947	PNPLA4
160	ENSG00000006788.14	1.62699	4.35737	2.49469	1.74666	0.0806967	NA	MYH13
161	ENSG00000006831.10	3061.24	0.228023	0.135691	1.68046	0.0928675	0.206381	ADIPOR2
162	ENSG00000006837.12	106.524	-0.562972	0.38833	-1.44972	0.147135	0.293024	CDKL3
163	ENSG00000007001.13	1.30892	0.991869	2.43565	0.407229	0.68384	NA	UPP2
164	ENSG00000007038.11	12.929	-4.04658	1.04223	-3.88261	0.00010334	0.000629588	PRSS21
165	ENSG00000007047.15	2538.72	-0.123516	0.168692	-0.732196	0.464049	0.650135	MARK4
166	ENSG00000007062.12	792.592	-1.19748	0.330021	-3.6285	0.00028507	0.00154326	PROM1
167	ENSG00000007080.11	1979.19	-0.19093	0.157147	-1.21497	0.224376	0.39784	CCDC124
168	ENSG00000007129.18	38.7164	1.54357	0.517433	2.98313	0.00285312	0.0116019	CEACAM21
169	ENSG00000007168.14	4662.22	0.304372	0.110552	2.75321	0.00590147	0.0217622	PAFAH1B1
170	ENSG00000007171.18	85.3687	-1.1089	0.61467	-1.80406	0.0712212	0.168334	NOS2
171	ENSG00000007174.18	88.4594	-1.97334	0.369876	-5.33514	9.5473e-08	1.05831e-06	DNAH9
172	ENSG00000007202.15	4847.2	0.254024	0.213674	1.18884	0.234504	0.409563	KIAA0100
173	ENSG00000007216.15	38.7074	0.766926	0.69364	1.10565	0.268876	0.452208	SLC13A2
174	ENSG00000007237.19	968.454	-0.511446	0.214555	-2.38375	0.0171374	0.0535934	GAS7
175	ENSG00000007255.10	1374.79	-0.832076	0.229984	-3.61797	0.000296923	0.00160105	TRAPPC6A
176	ENSG00000007264.15	185.917	-2.40059	0.401019	-5.98622	2.14773e-09	3.0305e-08	MATK
177	ENSG00000007312.13	115.973	-0.948736	0.349367	-2.71559	0.00661584	0.0240229	CD79B
178	ENSG00000007314.12	181.342	-1.18283	0.309771	-3.81839	0.000134324	0.000794936	SCN4A
179	ENSG00000007341.19	382.724	0.0489174	0.18301	0.267294	0.789243	0.886154	ST7L
180	ENSG00000007350.17	4.58548	2.45506	1.24873	1.96603	0.0492946	0.125754	TKTL1
181	ENSG00000007372.24	20.5252	0.76751	0.872244	0.879926	0.378899	0.571498	PAX6
182	ENSG00000007376.8	635.763	-0.243593	0.194811	-1.25041	0.211151	0.381296	RPUSD1
183	ENSG00000007384.15	599.422	0.0541091	0.148109	0.365334	0.714862	0.841417	RHBDF1
184	ENSG00000007392.17	1375.59	-0.224949	0.163641	-1.37465	0.16924	0.324135	LUC7L
185	ENSG00000007402.12	608.148	-0.914815	0.247814	-3.69154	0.000222904	0.00124612	CACNA2D2
186	ENSG00000007516.14	136.434	-1.55114	0.407768	-3.80396	0.000142399	0.000835455	BAIAP3
187	ENSG00000007520.4	1567.18	0.0804525	0.192984	0.416888	0.67676	0.816636	TSR3
188	ENSG00000007541.17	1097.89	0.165675	0.221042	0.74952	0.453544	0.640942	PIGQ
189	ENSG00000007545.16	1043.28	0.329608	0.164431	2.00454	0.0450123	0.116836	CRAMP1
190	ENSG00000007866.22	2093.62	1.39444	0.19115	7.295	2.98666e-13	6.49329e-12	TEAD3
191	ENSG00000007908.16	19.6569	6.99001	1.38965	5.03005	4.90357e-07	4.84176e-06	SELE
192	ENSG00000007923.16	2070.73	-0.126027	0.157932	-0.79798	0.424882	0.615007	DNAJC11
193	ENSG00000007933.13	1.54693	4.29131	2.51919	1.70345	0.0884846	NA	FMO3
194	ENSG00000007944.15	1067.3	-0.695252	0.206669	-3.36409	0.000767968	0.00369545	MYLIP
195	ENSG00000007952.18	3.93212	4.62493	1.73386	2.66742	0.00764367	0.02716	NOX1
196	ENSG00000007968.7	233.506	0.18709	0.27693	0.675586	0.499304	0.681603	E2F2
197	ENSG00000008018.9	6320.69	-0.0196832	0.153713	-0.128052	0.898108	0.948903	PSMB1
198	ENSG00000008056.14	109.345	-0.155848	0.330571	-0.471452	0.637318	0.790012	SYN1
199	ENSG00000008083.14	3937.3	-0.319968	0.223055	-1.43448	0.151436	0.299168	JARID2
200	ENSG00000008086.13	783.385	-0.33302	0.19235	-1.73132	0.0833941	0.190033	CDKL5
201	ENSG00000008118.10	284.815	2.81588	0.2335	12.0595	1.72921e-33	1.31858e-31	CAMK1G
202	ENSG00000008128.23	268.978	-0.0511253	0.196872	-0.259688	0.795105	0.889375	CDK11A
203	ENSG00000008130.15	2001.31	-0.355181	0.128816	-2.75728	0.00582846	0.0215298	NADK
204	ENSG00000008196.13	52.0379	6.48797	0.885892	7.32366	2.41303e-13	5.29514e-12	TFAP2B
205	ENSG00000008226.20	29.7913	-1.46833	0.556386	-2.63905	0.00831378	0.0291761	DLEC1
206	ENSG00000008256.16	851.178	0.387961	0.162607	2.38589	0.017038	0.0533211	CYTH3
207	ENSG00000008277.15	555.95	-0.122352	0.211877	-0.577464	0.563626	0.733591	ADAM22
208	ENSG00000008282.9	2894.48	0.0269533	0.160777	0.167644	0.866863	0.931984	SYPL1
209	ENSG00000008283.16	797.725	-0.491967	0.184641	-2.66445	0.00771151	0.0273634	CYB561
210	ENSG00000008294.21	1822.33	0.083947	0.148294	0.566086	0.571336	0.739412	SPAG9
211	ENSG00000008300.17	709.92	-0.881017	0.174163	-5.05858	4.2238e-07	4.21564e-06	CELSR3
212	ENSG00000008311.16	3051.53	-0.494381	0.154019	-3.20987	0.00132797	0.00597008	AASS
213	ENSG00000008323.16	347.908	-0.942679	0.300233	-3.13983	0.00169046	0.00736406	PLEKHG6
214	ENSG00000008324.12	944.526	-0.564494	0.202835	-2.78302	0.00538551	0.0201266	SS18L2
215	ENSG00000008382.16	985.787	-0.569679	0.187478	-3.03865	0.00237644	0.00989707	MPND
216	ENSG00000008394.13	4146.66	-0.0438339	0.141171	-0.310501	0.75618	0.866456	MGST1
217	ENSG00000008405.12	925.652	-0.0125887	0.138059	-0.0911832	0.927347	0.963347	CRY1
218	ENSG00000008438.5	0.181828	1.3866	4.08047	0.339812	0.733998	NA	PGLYRP1
219	ENSG00000008441.18	17.5745	-3.85402	0.896742	-4.2978	1.72502e-05	0.000125188	NFIX
220	ENSG00000008513.16	1805.12	0.793745	0.344068	2.30694	0.0210582	0.0635705	ST3GAL1
221	ENSG00000008516.18	154.769	-4.03412	0.420034	-9.60428	7.66952e-22	3.31533e-20	MMP25
222	ENSG00000008517.19	76.0588	1.02388	0.497024	2.06002	0.0393965	0.105185	IL32
223	ENSG00000008710.20	1589.22	0.0356621	0.227031	0.157081	0.875181	0.936645	PKD1
224	ENSG00000008735.14	46.722	-0.456565	0.399623	-1.14249	0.25325	0.433171	MAPK8IP2
225	ENSG00000008838.20	2342.38	0.358	0.193445	1.85065	0.0642192	0.155175	MED24
226	ENSG00000008853.17	1280.52	0.956764	0.186657	5.12579	2.96296e-07	3.02021e-06	RHOBTB2
227	ENSG00000008869.12	644.658	0.458003	0.166567	2.74966	0.00596572	0.0219459	HEATR5B
228	ENSG00000008952.17	2617.93	0.12426	0.120983	1.02708	0.304381	0.493273	SEC62
229	ENSG00000008988.11	20433.7	-0.753998	0.190416	-3.95975	7.50277e-05	0.000474197	RPS20
230	ENSG00000009307.16	13920.9	0.00986201	0.130449	0.0756003	0.939737	0.969561	CSDE1
231	ENSG00000009335.18	2577.33	-0.0630377	0.143741	-0.43855	0.660987	0.805664	UBE3C
232	ENSG00000009413.16	891.775	0.610857	0.166295	3.67334	0.000239404	0.00132688	REV3L
233	ENSG00000009694.13	880.465	-2.12659	0.361027	-5.89039	3.8529e-09	5.30338e-08	TENM1
234	ENSG00000009709.12	78.1072	-0.660193	0.607103	-1.08745	0.276839	0.462196	PAX7
235	ENSG00000009724.17	7.86249	1.92586	1.30303	1.47799	0.139411	0.281721	MASP2
236	ENSG00000009765.15	4.92237	2.98898	1.56295	1.9124	0.0558254	0.138875	IYD
237	ENSG00000009780.16	336.599	-0.192638	0.192221	-1.00217	0.31626	0.506651	FAM76A
238	ENSG00000009790.15	11.5663	7.19465	1.42877	5.03555	4.76484e-07	4.72101e-06	TRAF3IP3
239	ENSG00000009830.13	1047.78	0.133248	0.176431	0.755246	0.450101	0.637576	POMT2
240	ENSG00000009844.16	2394.2	-0.239384	0.127507	-1.87743	0.0604598	0.148038	VTA1
241	ENSG00000009950.16	338.731	-2.62592	0.416693	-6.30181	2.94196e-10	4.64e-09	MLXIPL
242	ENSG00000009954.11	2364.81	-0.0716705	0.187635	-0.381968	0.702485	0.833317	BAZ1B
243	ENSG00000010017.13	1989.31	0.271268	0.123143	2.20287	0.0276041	0.0794441	RANBP9
244	ENSG00000010030.14	7.79426	-0.387987	0.879629	-0.441081	0.659155	0.80472	ETV7
245	ENSG00000010072.16	407.606	0.0163743	0.162356	0.100855	0.919666	0.960557	SPRTN
246	ENSG00000010165.20	1263.99	-0.425222	0.172232	-2.46889	0.0135533	0.0441919	EEF1AKNMT
247	ENSG00000010219.13	433.473	0.894263	0.178564	5.00808	5.49744e-07	5.38904e-06	DYRK4
248	ENSG00000010244.19	6746.09	-0.440094	0.110904	-3.96823	7.24099e-05	0.000458886	ZNF207
249	ENSG00000010256.11	4330.03	0.345596	0.180878	1.91066	0.0560487	0.13926	UQCRC1
250	ENSG00000010270.14	2364.97	0.795722	0.145076	5.48486	4.1379e-08	4.87755e-07	STARD3NL
251	ENSG00000010278.15	1165.17	-1.07144	0.147883	-7.24518	4.31853e-13	9.27963e-12	CD9
252	ENSG00000010282.15	52.2559	6.50222	0.843461	7.70897	1.26835e-14	3.13749e-13	HHATL
253	ENSG00000010292.13	3225.61	-0.346806	0.187407	-1.85055	0.064234	0.155182	NCAPD2
254	ENSG00000010295.20	381.394	0.237173	0.213726	1.10971	0.267125	0.449848	IFFO1
255	ENSG00000010310.9	164.769	2.04277	0.31223	6.54253	6.04861e-11	1.03547e-09	GIPR
256	ENSG00000010318.21	184.077	-0.220638	0.258534	-0.853419	0.393427	0.585531	PHF7
257	ENSG00000010319.7	868.976	-1.77857	0.390328	-4.5566	5.19883e-06	4.20757e-05	SEMA3G
258	ENSG00000010322.16	3603.71	0.232839	0.170281	1.36738	0.171506	0.32731	NISCH
259	ENSG00000010327.10	134.097	3.82218	0.404326	9.45323	3.28531e-21	1.36098e-19	STAB1
260	ENSG00000010361.14	677.734	-0.413811	0.147621	-2.80319	0.00505994	0.0191199	FUZ
261	ENSG00000010379.16	36.7795	2.7991	0.587178	4.76703	1.86959e-06	1.65403e-05	SLC6A13
262	ENSG00000010404.18	1078.57	0.304707	0.211967	1.43752	0.150569	0.298131	IDS
263	ENSG00000010438.17	0.35228	2.17686	4.0483	0.537723	0.590769	NA	PRSS3
264	ENSG00000010539.12	459.728	0.266848	0.201866	1.32191	0.186199	0.347777	ZNF200
265	ENSG00000010610.10	167.4	-0.106813	0.231846	-0.460708	0.645008	0.79565	CD4
266	ENSG00000010626.15	176.179	-0.0499408	0.267531	-0.186673	0.851917	0.923321	LRRC23
267	ENSG00000010671.16	160.704	2.42637	0.336394	7.21288	5.47797e-13	1.16933e-11	BTK
268	ENSG00000010704.19	46.0491	-0.0427095	0.43617	-0.0979195	0.921996	0.961058	HFE
269	ENSG00000010803.16	1332.25	1.09372	0.157309	6.95268	3.5841e-12	7.03485e-11	SCMH1
270	ENSG00000010810.17	3317.42	-0.227532	0.129864	-1.75207	0.0797612	0.183647	FYN
271	ENSG00000010818.10	608.509	0.894108	0.262612	3.40467	0.000662448	0.00324385	HIVEP2
272	ENSG00000010932.17	50.9635	3.95295	0.707671	5.58586	2.32542e-08	2.84084e-07	FMO1
273	ENSG00000011007.12	1565.5	-0.0846625	0.164164	-0.515717	0.606052	0.766197	ELOA
274	ENSG00000011009.11	3095.92	0.185666	0.1649	1.12593	0.260194	0.441484	LYPLA2
275	ENSG00000011021.23	1069.76	0.528675	0.188009	2.81196	0.00492404	0.0186911	CLCN6
276	ENSG00000011028.14	3777.96	-1.97087	0.195791	-10.0662	7.79321e-24	3.79387e-22	MRC2
277	ENSG00000011052.21	303.818	0.14863	0.460225	0.322952	0.746732	0.860781	NME1-NME2
278	ENSG00000011083.9	6.45775	-2.91527	1.19276	-2.44414	0.01452	0.0467632	SLC6A7
279	ENSG00000011105.14	1870.46	0.238183	0.188257	1.2652	0.205799	0.373799	TSPAN9
280	ENSG00000011114.15	1686.61	0.260563	0.180413	1.44426	0.148667	0.295368	BTBD7
281	ENSG00000011132.12	444.705	-0.18362	0.230349	-0.79714	0.42537	0.61546	APBA3
282	ENSG00000011143.19	790.45	0.0686041	0.143998	0.476425	0.633772	0.787361	MKS1
283	ENSG00000011198.10	525.628	0.459694	0.238881	1.92436	0.0543094	0.135862	ABHD5
284	ENSG00000011201.12	1843.9	-1.75093	0.22128	-7.91275	2.51766e-15	6.66818e-14	ANOS1
285	ENSG00000011243.19	1810.57	-0.107988	0.171512	-0.629625	0.52894	0.706547	AKAP8L
286	ENSG00000011258.16	2972.88	-0.320019	0.171715	-1.86366	0.0623689	0.151668	MBTD1
287	ENSG00000011260.14	1585.16	-0.972909	0.180027	-5.40424	6.50853e-08	7.40995e-07	UTP18
288	ENSG00000011275.19	1446.32	0.0237776	0.154585	0.153815	0.877755	0.938068	RNF216
289	ENSG00000011295.16	2145.97	-0.230637	0.116379	-1.98178	0.0475037	0.122089	TTC19
290	ENSG00000011304.22	8679.56	-0.670282	0.16421	-4.08185	4.46782e-05	0.000298126	PTBP1
291	ENSG00000011332.21	126.948	-0.772907	0.306935	-2.51815	0.0117975	0.0393807	DPF1
292	ENSG00000011347.10	1554.75	1.31792	0.225475	5.84507	5.06365e-09	6.81747e-08	SYT7
293	ENSG00000011376.12	1113.66	0.0348534	0.195628	0.178162	0.858596	0.92733	LARS2
294	ENSG00000011405.13	3092.25	-0.249999	0.170912	-1.46273	0.14354	0.287949	PIK3C2A
295	ENSG00000011422.12	312.793	-0.461994	0.214619	-2.15262	0.0313486	0.0877024	PLAUR
296	ENSG00000011426.11	1822.82	-0.441548	0.247957	-1.78074	0.074955	0.175094	ANLN
297	ENSG00000011451.21	1743.15	0.332075	0.169891	1.95464	0.0506256	0.128402	WIZ
298	ENSG00000011454.18	1666.77	0.412272	0.12851	3.20809	0.00133621	0.00599984	RABGAP1
299	ENSG00000011465.18	61.49	1.88388	0.580093	3.24754	0.00116406	0.00531644	DCN
300	ENSG00000011478.13	385.916	-0.494645	0.176225	-2.80689	0.00500227	0.0189547	QPCTL
301	ENSG00000011485.15	2795.5	-0.206854	0.129774	-1.59395	0.110946	0.236143	PPP5C
302	ENSG00000011523.14	1498.87	0.0801046	0.126696	0.632256	0.52722	0.705269	CEP68
303	ENSG00000011566.15	1451.26	0.027013	0.134787	0.200413	0.841157	0.917165	MAP4K3
304	ENSG00000011590.14	0.513541	1.25485	4.04453	0.310258	0.756365	NA	ZBTB32
305	ENSG00000011600.12	75.5792	2.67194	0.424513	6.29414	3.09115e-10	4.86048e-09	TYROBP
306	ENSG00000011638.11	667.637	-0.501312	0.214855	-2.33326	0.0196346	0.0599662	TMEM159
307	ENSG00000011677.13	133.299	-0.787968	0.360168	-2.18778	0.0286856	0.0818639	GABRA3
308	ENSG00000012048.23	897.654	-0.540251	0.204566	-2.64096	0.00826708	0.029028	BRCA1
309	ENSG00000012061.16	2460.5	0.245054	0.16123	1.5199	0.128536	0.264775	ERCC1
310	ENSG00000012124.17	21.6606	2.348	0.62733	3.74285	0.000181944	0.0010387	CD22
311	ENSG00000012171.20	174.632	-0.00936875	0.286363	-0.0327164	0.973901	0.987871	SEMA3B
312	ENSG00000012174.12	940.668	1.40578	0.144993	9.69549	3.15125e-22	1.38537e-20	MBTPS2
313	ENSG00000012211.13	282.199	0.0573881	0.187524	0.306031	0.759581	0.868582	PRICKLE3
314	ENSG00000012223.13	6.51828	0.922389	1.01762	0.906416	0.364716	0.55727	LTF
315	ENSG00000012232.9	3842.02	0.0605552	0.213618	0.283475	0.776813	0.879385	EXTL3
316	ENSG00000012504.15	4.64376	3.30465	1.4364	2.30064	0.0214118	0.0644197	NR1H4
317	ENSG00000012660.14	4053.26	-0.571974	0.131312	-4.35583	1.32562e-05	9.88101e-05	ELOVL5
318	ENSG00000012779.11	76.0062	0.586217	0.433545	1.35215	0.176327	0.334365	ALOX5
319	ENSG00000012817.16	0.546877	-2.37359	3.97561	-0.597037	0.550482	NA	KDM5D
320	ENSG00000012822.16	1151.25	0.88052	0.182366	4.82831	1.37695e-06	1.25244e-05	CALCOCO1
321	ENSG00000012963.15	1946.29	0.160696	0.143483	1.11997	0.262726	0.444323	UBR7
322	ENSG00000012983.12	2114.64	0.114658	0.14998	0.764485	0.444578	0.633083	MAP4K5
323	ENSG00000013016.16	1065.53	0.286659	0.207702	1.38015	0.167541	0.321619	EHD3
324	ENSG00000013275.8	2176.69	0.240191	0.2228	1.07806	0.281008	0.466601	PSMC4
325	ENSG00000013288.9	606.825	-0.102769	0.201123	-0.510974	0.609369	0.768925	MAN2B2
326	ENSG00000013293.6	11.0578	0.289649	0.780976	0.370881	0.710726	0.838304	SLC7A14
327	ENSG00000013297.12	188.854	-3.47265	0.326866	-10.6241	2.30231e-26	1.28542e-24	CLDN11
328	ENSG00000013306.16	5220.77	-0.617821	0.144659	-4.27088	1.94699e-05	0.00013965	SLC25A39
329	ENSG00000013364.19	247.776	-1.29543	0.286353	-4.52389	6.07137e-06	4.86198e-05	MVP
330	ENSG00000013374.17	1770.05	-0.422799	0.138004	-3.06368	0.00218631	0.00919799	NUB1
331	ENSG00000013375.16	1765.84	-0.275471	0.126482	-2.17795	0.0294099	0.0834152	PGM3
332	ENSG00000013392.8	363.141	0.621451	0.173709	3.57753	0.000346859	0.00183323	RWDD2A
333	ENSG00000013441.16	1615.55	0.380979	0.353306	1.07833	0.280888	0.466491	CLK1
334	ENSG00000013503.10	369.308	0.24261	0.240693	1.00797	0.31347	0.50397	POLR3B
335	ENSG00000013523.11	1247.03	-0.292132	0.150137	-1.94577	0.0516821	0.130556	ANGEL1
336	ENSG00000013561.18	1762.58	1.56854	0.154745	10.1363	3.81407e-24	1.87441e-22	RNF14
337	ENSG00000013563.14	604.789	-0.00849064	0.165704	-0.0512398	0.959134	0.979675	DNASE1L1
338	ENSG00000013573.17	1210.3	-0.966016	0.166907	-5.78776	7.13326e-09	9.35064e-08	DDX11
339	ENSG00000013583.10	943.789	0.341944	0.162968	2.09823	0.0358851	0.0975734	HEBP1
340	ENSG00000013588.9	65.9782	1.48922	0.43052	3.45911	0.000541972	0.00271406	GPRC5A
341	ENSG00000013619.15	31.4306	-0.0852534	0.520971	-0.163643	0.870012	0.933885	MAMLD1
342	ENSG00000013725.14	49.6738	-0.798211	0.36877	-2.16453	0.030424	0.0856805	CD6
343	ENSG00000013810.21	2644.25	-0.817185	0.209349	-3.90345	9.4831e-05	0.00058394	TACC3
344	ENSG00000014123.10	985.842	0.309381	0.157527	1.96399	0.0495314	0.126246	UFL1
345	ENSG00000014138.9	926.275	-0.522339	0.160257	-3.25938	0.00111657	0.00513219	POLA2
346	ENSG00000014164.7	541.448	-0.0784073	0.20166	-0.388809	0.697417	0.830259	ZC3H3
347	ENSG00000014216.16	2739.88	0.447654	0.173507	2.58003	0.00987906	0.0338692	CAPN1
348	ENSG00000014257.16	391.275	1.6184	0.256871	6.30045	2.96786e-10	4.67514e-09	ACP3
349	ENSG00000014641.21	6983.4	0.982364	0.179232	5.48098	4.22982e-08	4.9777e-07	MDH1
350	ENSG00000014824.14	4473.98	0.0500158	0.120957	0.413501	0.67924	0.818266	SLC30A9
351	ENSG00000014914.21	215.231	0.711972	0.221403	3.21572	0.00130116	0.00586384	MTMR11
352	ENSG00000014919.13	1483.52	0.0220609	0.147012	0.150062	0.880715	0.939531	COX15
353	ENSG00000015133.19	771.252	-0.171322	0.168118	-1.01906	0.308175	0.497712	CCDC88C
354	ENSG00000015153.15	571.161	0.628367	0.174494	3.60107	0.000316909	0.00169609	YAF2
355	ENSG00000015171.20	1663.36	0.410158	0.123135	3.33097	0.000865439	0.00410639	ZMYND11
356	ENSG00000015285.11	24.0416	-0.408891	0.54112	-0.755639	0.449866	0.63746	WAS
357	ENSG00000015413.9	245.021	-0.890052	0.374483	-2.37675	0.017466	0.0543054	DPEP1
358	ENSG00000015475.19	416.329	-0.30545	0.208367	-1.46592	0.14267	0.286582	BID
359	ENSG00000015479.20	9887.05	0.0676421	0.183544	0.368533	0.712476	0.839372	MATR3
360	ENSG00000015520.15	101.097	-0.521705	0.379549	-1.37454	0.169274	0.324177	NPC1L1
361	ENSG00000015532.10	919.608	-0.201966	0.213079	-0.947844	0.343209	0.535164	XYLT2
362	ENSG00000015568.13	3199.57	-1.11814	0.217998	-5.12911	2.91116e-07	2.96858e-06	RGPD5
363	ENSG00000015592.16	5.89479	-0.431431	1.21661	-0.354617	0.722877	0.846188	STMN4
364	ENSG00000015676.18	2464.83	0.100349	0.147599	0.679878	0.496582	0.679852	NUDCD3
365	ENSG00000016082.15	1079.9	2.06114	0.186146	11.0727	1.70143e-28	1.06752e-26	ISL1
366	ENSG00000016391.11	521.704	-0.568838	0.190611	-2.98429	0.00284234	0.0115637	CHDH
367	ENSG00000016402.14	10.7652	-3.72264	1.07327	-3.46852	0.000523329	0.00263448	IL20RA
368	ENSG00000016490.16	29.3641	-5.67535	1.1719	-4.84286	1.27981e-06	1.17067e-05	CLCA1
369	ENSG00000016864.19	1506.16	-0.225162	0.122897	-1.83212	0.066934	0.160178	GLT8D1
370	ENSG00000017260.20	3448.39	-0.183413	0.111842	-1.63993	0.10102	0.219774	ATP2C1
371	ENSG00000017427.17	11.6234	-0.396207	0.80319	-0.493292	0.621806	0.778915	IGF1
372	ENSG00000017483.15	151.278	-1.67294	0.308477	-5.42322	5.85336e-08	6.74774e-07	SLC38A5
373	ENSG00000017797.13	3188.03	-0.248545	0.136426	-1.82183	0.0684815	0.163049	RALBP1
374	ENSG00000018189.13	1634.11	0.10055	0.144677	0.694992	0.48706	0.671132	RUFY3
375	ENSG00000018236.15	99.3049	-0.096941	0.450444	-0.215212	0.829602	0.910311	CNTN1
376	ENSG00000018280.17	13.3075	1.21308	0.686573	1.76686	0.0772512	0.179143	SLC11A1
377	ENSG00000018408.15	1673.25	1.40346	0.17438	8.0483	8.39498e-16	2.32594e-14	WWTR1
378	ENSG00000018510.18	1676.47	0.0618456	0.138073	0.447921	0.654211	0.801561	AGPS
379	ENSG00000018607.7	12.1403	0.64687	0.710439	0.910521	0.362548	0.555304	ZNF806
380	ENSG00000018610.15	659.462	-0.139359	0.151656	-0.918918	0.358139	0.550624	STEEP1
381	ENSG00000018625.15	899.035	-1.12706	0.23328	-4.83136	1.35607e-06	1.23648e-05	ATP1A2
382	ENSG00000018699.13	534.147	-0.308072	0.174158	-1.76892	0.0769072	0.178528	TTC27
383	ENSG00000018869.17	168.483	0.51304	0.238647	2.14978	0.0315724	0.088213	ZNF582
384	ENSG00000019102.12	39.0406	-1.70933	0.533954	-3.20126	0.00136826	0.00612405	VSIG2
385	ENSG00000019144.19	1350.81	0.352778	0.159737	2.20848	0.0272106	0.0785039	PHLDB1
386	ENSG00000019169.11	0.340904	2.13628	4.05226	0.527181	0.598068	NA	MARCO
387	ENSG00000019186.10	72.7134	-5.61447	0.868044	-6.46796	9.93336e-11	1.6577e-09	CYP24A1
388	ENSG00000019485.14	427.895	0.695986	0.255518	2.72383	0.00645297	0.0234976	PRDM11
389	ENSG00000019505.8	367.417	-0.67325	0.260639	-2.58308	0.0097923	0.033594	SYT13
390	ENSG00000019549.13	1655.7	-3.37049	0.170247	-19.7976	3.11994e-87	1.15215e-84	SNAI2
391	ENSG00000019582.16	2064.38	0.831143	0.251561	3.30394	0.00095337	0.00446541	CD74
392	ENSG00000019991.18	26.8435	-1.52246	0.639035	-2.38243	0.0171988	0.0537384	HGF
393	ENSG00000019995.6	1786.65	0.0672385	0.118393	0.567928	0.570084	0.738337	ZRANB1
394	ENSG00000020129.16	694.757	-0.112705	0.175605	-0.641811	0.520996	0.699696	NCDN
395	ENSG00000020181.18	811.108	2.30879	0.250222	9.22697	2.78408e-20	1.09209e-18	ADGRA2
396	ENSG00000020219.9	0.611361	-1.092	3.54203	-0.308297	0.757856	NA	CCT8L1P
397	ENSG00000020256.20	988.504	-0.755713	0.155336	-4.86502	1.14445e-06	1.0596e-05	ZFP64
398	ENSG00000020426.11	951.466	0.250298	0.17735	1.41133	0.158149	0.308492	MNAT1
399	ENSG00000020577.14	543.26	1.70441	0.236638	7.2026	5.90757e-13	1.25688e-11	SAMD4A
400	ENSG00000020633.19	97.9715	-3.74021	0.462091	-8.0941	5.76884e-16	1.62268e-14	RUNX3
401	ENSG00000020922.13	1040.95	-0.548111	0.170898	-3.20723	0.00134018	0.00601454	MRE11
402	ENSG00000021300.14	830.888	-1.32822	0.211035	-6.29383	3.09727e-10	4.86713e-09	PLEKHB1
403	ENSG00000021355.13	904.985	0.100297	0.197343	0.508234	0.611289	0.770402	SERPINB1
404	ENSG00000021461.17	2.84164	-2.06159	1.61636	-1.27545	0.20215	0.368905	CYP3A43
405	ENSG00000021488.13	26.0121	0.011681	0.922687	0.0126598	0.989899	0.995212	SLC7A9
406	ENSG00000021574.13	1377.25	0.277961	0.140079	1.98432	0.04722	0.121481	SPAST
407	ENSG00000021645.20	639.352	-0.808983	0.25662	-3.15245	0.00161907	0.00708848	NRXN3
408	ENSG00000021762.20	364.564	0.562793	0.226105	2.48908	0.0128073	0.0422013	OSBPL5
409	ENSG00000021776.11	1304.89	0.0329791	0.143294	0.23015	0.817976	0.903117	AQR
410	ENSG00000021826.17	2186.19	0.417429	0.135923	3.07106	0.00213301	0.0090032	CPS1
411	ENSG00000021852.13	6.37752	6.34374	1.64775	3.84994	0.000118148	0.00071076	C8B
412	ENSG00000022267.19	2748.85	-0.900784	0.222752	-4.04389	5.25723e-05	0.000344922	FHL1
413	ENSG00000022277.13	2362.94	0.206226	0.127149	1.62193	0.104819	0.225892	RTF2
414	ENSG00000022355.18	0.996534	-3.23505	2.88922	-1.1197	0.262843	NA	GABRA1
415	ENSG00000022556.16	1146.85	-0.652964	0.141973	-4.5992	4.24123e-06	3.49716e-05	NLRP2
416	ENSG00000022567.10	593.895	0.366309	0.15549	2.35584	0.0184809	0.0569746	SLC45A4
417	ENSG00000022840.17	6083.02	0.36758	0.150695	2.43923	0.0147188	0.0472881	RNF10
418	ENSG00000022976.16	605.638	-0.124901	0.157491	-0.793072	0.427736	0.617259	ZNF839
419	ENSG00000023041.12	1285.12	-0.312107	0.149974	-2.08107	0.0374271	0.100951	ZDHHC6
420	ENSG00000023171.19	607.384	0.984647	0.173111	5.68796	1.28563e-08	1.62591e-07	GRAMD1B
421	ENSG00000023191.17	813.095	0.527656	0.175085	3.01372	0.00258067	0.0106328	RNH1
422	ENSG00000023228.14	2244.92	0.618672	0.16848	3.67208	0.000240589	0.00133221	NDUFS1
423	ENSG00000023287.13	2348.86	0.268053	0.155393	1.725	0.084527	0.192105	RB1CC1
424	ENSG00000023318.8	1442.84	-0.0471667	0.137754	-0.342399	0.732051	0.851528	ERP44
425	ENSG00000023330.15	1133.74	0.432294	0.164221	2.6324	0.00847847	0.0296775	ALAS1
426	ENSG00000023445.16	7.23858	1.2595	0.969585	1.29901	0.193939	0.357814	BIRC3
427	ENSG00000023516.9	1270.76	0.273631	0.163032	1.67839	0.0932711	0.207064	AKAP11
428	ENSG00000023572.10	290.194	0.723841	0.221344	3.27021	0.00107468	0.0049554	GLRX2
429	ENSG00000023608.5	598.803	-0.109805	0.24621	-0.445984	0.655609	0.802553	SNAPC1
430	ENSG00000023697.13	2109.11	-0.17173	0.123828	-1.38684	0.165491	0.318773	DERA
431	ENSG00000023734.11	6928.9	-0.157508	0.128373	-1.22696	0.219838	0.392216	STRAP
432	ENSG00000023839.12	73.7472	0.359046	0.574087	0.625422	0.531694	0.708579	ABCC2
433	ENSG00000023892.11	173.202	-0.193358	0.259901	-0.743966	0.456897	0.643745	DEF6
434	ENSG00000023902.14	2511.9	0.816725	0.162345	5.03081	4.88418e-07	4.82446e-06	PLEKHO1
435	ENSG00000023909.10	351.619	0.276096	0.184509	1.49638	0.134554	0.274141	GCLM
436	ENSG00000024048.11	874.89	0.560668	0.151006	3.71289	0.000204909	0.00115527	UBR2
437	ENSG00000024422.12	681.148	-0.988199	0.189873	-5.20452	1.94496e-07	2.04462e-06	EHD2
438	ENSG00000024526.17	1399.17	-0.278093	0.282958	-0.98281	0.325701	0.516803	DEPDC1
439	ENSG00000024862.18	625.772	-0.397045	0.187787	-2.11433	0.0344868	0.0946173	CCDC28A
440	ENSG00000025039.15	936.713	2.92422	0.214313	13.6446	2.17423e-42	2.28471e-40	RRAGD
441	ENSG00000025156.13	910.612	-0.0211048	0.154657	-0.136462	0.891456	0.945478	HSF2
442	ENSG00000025293.17	1900.42	-0.240928	0.168637	-1.42868	0.153097	0.301483	PHF20
443	ENSG00000025423.11	37.5329	-0.612318	0.421872	-1.45143	0.14666	0.29243	HSD17B6
444	ENSG00000025434.19	522.357	-0.383807	0.178272	-2.15293	0.0313243	0.0876524	NR1H3
445	ENSG00000025708.14	69.0538	3.38011	0.615252	5.49386	3.93253e-08	4.64818e-07	TYMP
446	ENSG00000025770.19	1496.88	-0.394925	0.151237	-2.6113	0.00901994	0.0312638	NCAPH2
447	ENSG00000025772.8	2197.58	0.0957914	0.143227	0.66881	0.503617	0.685112	TOMM34
448	ENSG00000025796.14	2814.84	-0.121006	0.125258	-0.966055	0.334017	0.525554	SEC63
449	ENSG00000025800.14	2294.26	0.139712	0.165404	0.84467	0.398295	0.589797	KPNA6
450	ENSG00000026025.16	9877.32	0.846992	0.233779	3.62305	0.000291146	0.00157286	VIM
451	ENSG00000026036.22	100.389	0.682875	0.408127	1.67319	0.0942898	0.208717	RTEL1-TNFRSF6B
452	ENSG00000026103.22	69.7218	0.843201	0.361022	2.3356	0.0195124	0.0596352	FAS
453	ENSG00000026297.17	707.652	-0.600204	0.270377	-2.21988	0.0264271	0.0766454	RNASET2
454	ENSG00000026508.20	461.367	-1.35221	0.205154	-6.5912	4.36284e-11	7.59969e-10	CD44
455	ENSG00000026559.14	911.257	-0.410884	0.183855	-2.23482	0.0254291	0.0742256	KCNG1
456	ENSG00000026652.15	1817.32	-0.545945	0.149812	-3.64421	0.000268215	0.00146335	AGPAT4
457	ENSG00000026751.17	0.972137	1.39191	3.01126	0.462237	0.643912	NA	SLAMF7
458	ENSG00000026950.17	60.5079	0.393492	0.367153	1.07174	0.283837	0.470062	BTN3A1
459	ENSG00000027001.10	479.839	-0.291845	0.173638	-1.68076	0.0928086	0.206268	MIPEP
460	ENSG00000027075.16	1198.75	3.74969	0.167873	22.3365	1.63529e-110	9.39382e-108	PRKCH
461	ENSG00000027644.5	38.1287	-1.51806	0.451023	-3.36581	0.000763203	0.003678	INSRR
462	ENSG00000027697.15	1085.63	-0.196025	0.159356	-1.2301	0.218658	0.390811	IFNGR1
463	ENSG00000027847.14	822.62	0.0586112	0.168012	0.34885	0.727202	0.848714	B4GALT7
464	ENSG00000027869.12	111.909	-1.6368	0.335165	-4.88358	1.04176e-06	9.74648e-06	SH2D2A
465	ENSG00000028116.18	653.174	-0.213206	0.160853	-1.32547	0.185014	0.346065	VRK2
466	ENSG00000028137.19	332.72	1.53922	0.287153	5.36027	8.30987e-08	9.29914e-07	TNFRSF1B
467	ENSG00000028203.18	3377.94	0.145586	0.129804	1.12158	0.262041	0.443563	VEZT
468	ENSG00000028277.21	127.44	-1.4539	0.32637	-4.45476	8.39879e-06	6.5237e-05	POU2F2
469	ENSG00000028310.18	1335.5	-0.577677	0.134273	-4.30225	1.69076e-05	0.000123081	BRD9
470	ENSG00000028528.15	2673.88	0.3887	0.136069	2.85665	0.00428143	0.0165557	SNX1
471	ENSG00000028839.10	1076.78	-0.271263	0.164601	-1.64801	0.0993506	0.217032	TBPL1
472	ENSG00000029153.14	152.154	-1.09027	0.312643	-3.48728	0.000487964	0.00247282	ARNTL2
473	ENSG00000029363.17	4302.3	0.146977	0.144849	1.0147	0.310251	0.500342	BCLAF1
474	ENSG00000029364.12	1897.86	0.24282	0.136133	1.7837	0.0744722	0.174155	SLC39A9
475	ENSG00000029534.21	64.6702	1.53065	0.366116	4.18078	2.90514e-05	0.000200743	ANK1
476	ENSG00000029559.7	0.227764	1.3866	4.08047	0.339812	0.733998	NA	IBSP
477	ENSG00000029639.11	533.039	-0.46106	0.191662	-2.40559	0.0161464	0.051116	TFB1M
478	ENSG00000029725.17	2477.97	0.483205	0.149366	3.23503	0.00121629	0.00552857	RABEP1
479	ENSG00000029993.15	12789.8	-0.758658	0.183132	-4.14268	3.4327e-05	0.000233698	HMGB3
480	ENSG00000030066.13	1715.82	-0.252264	0.154047	-1.63758	0.10151	0.220545	NUP160
481	ENSG00000030110.13	1839.39	-0.139411	0.162951	-0.85554	0.392252	0.584783	BAK1
482	ENSG00000030304.14	2.93862	1.61271	1.54031	1.047	0.295099	0.482927	MUSK
483	ENSG00000030419.17	730.565	0.921801	0.261521	3.52477	0.000423854	0.00218259	IKZF2
484	ENSG00000030582.18	4860.05	-0.331617	0.16893	-1.96304	0.0496418	0.126415	GRN
485	ENSG00000031003.10	1330.32	0.199877	0.167869	1.19067	0.233783	0.408689	FAM13B
486	ENSG00000031081.11	1016.63	2.92544	0.236621	12.3634	4.12206e-35	3.39348e-33	ARHGAP31
487	ENSG00000031691.7	581.09	-0.900573	0.271214	-3.32053	0.000898482	0.00424232	CENPQ
488	ENSG00000031698.13	2802.05	-0.341765	0.142347	-2.40092	0.0163537	0.0516297	SARS1
489	ENSG00000031823.14	1940.73	0.0169561	0.168405	0.100686	0.919799	0.960591	RANBP3
490	ENSG00000032219.19	567.807	0.341931	0.177688	1.92433	0.0543132	0.135862	ARID4A
491	ENSG00000032389.13	892.281	-0.216314	0.168524	-1.28358	0.199289	0.364975	EIPR1
492	ENSG00000032444.17	1291.11	-0.543542	0.142832	-3.80547	0.000141536	0.000831904	PNPLA6
493	ENSG00000032742.18	403.232	0.355729	0.180187	1.97422	0.0483569	0.12379	IFT88
494	ENSG00000033011.14	803.193	-0.480308	0.179299	-2.6788	0.00738857	0.0263914	ALG1
495	ENSG00000033030.15	754.918	0.110982	0.143654	0.772561	0.439782	0.628121	ZCCHC8
496	ENSG00000033050.9	1088.17	-0.116405	0.162014	-0.718489	0.472456	0.658063	ABCF2
497	ENSG00000033100.16	842.116	0.101715	0.187097	0.543648	0.586684	0.751187	CHPF2
498	ENSG00000033122.21	20.8676	1.49164	0.775508	1.92343	0.0544255	0.136003	LRRC7
499	ENSG00000033170.17	3298.11	0.882529	0.17529	5.03467	4.78682e-07	4.73915e-06	FUT8
500	ENSG00000033178.13	1385.3	0.0192665	0.161517	0.119285	0.90505	0.952664	UBA6
501	ENSG00000033327.13	817.968	0.584558	0.208151	2.80834	0.00497976	0.0188832	GAB2
502	ENSG00000033627.17	1331.81	0.623933	0.15726	3.96752	7.26253e-05	0.000460139	ATP6V0A1
503	ENSG00000033800.14	1403.05	0.224134	0.138314	1.62048	0.105129	0.226382	PIAS1
504	ENSG00000033867.16	975.419	-0.727496	0.207385	-3.50794	0.000451586	0.00230793	SLC4A7
505	ENSG00000034053.15	801.117	0.000280678	0.187545	0.00149659	0.998806	0.999429	APBA2
506	ENSG00000034152.19	1126.76	-0.0179477	0.145681	-0.123198	0.90195	0.95099	MAP2K3
507	ENSG00000034239.11	122.017	-3.2395	0.363341	-8.91587	4.8402e-19	1.72817e-17	EFCAB1
508	ENSG00000034510.6	23648.7	-0.605458	0.178952	-3.38336	0.000716038	0.00346881	TMSB10
509	ENSG00000034533.12	130.226	0.0219744	0.249598	0.0880393	0.929845	0.964572	ASTE1
510	ENSG00000034677.13	1250.64	0.40018	0.165352	2.42017	0.0155133	0.049417	RNF19A
511	ENSG00000034693.15	565.535	0.161142	0.163057	0.988252	0.323029	0.51396	PEX3
512	ENSG00000034713.8	2900.16	0.466502	0.17524	2.66208	0.00776591	0.0275338	GABARAPL2
513	ENSG00000034971.17	0.497444	1.25485	4.04453	0.310258	0.756365	NA	MYOC
514	ENSG00000035115.22	742.572	-0.381958	0.20512	-1.86212	0.0625867	0.152026	SH3YL1
515	ENSG00000035141.8	3039.61	-0.255282	0.143427	-1.77988	0.075096	0.175328	FAM136A
516	ENSG00000035403.18	3707.72	0.667683	0.145013	4.6043	4.13865e-06	3.4224e-05	VCL
517	ENSG00000035499.13	1761.84	-1.08055	0.268442	-4.02524	5.69171e-05	0.000369675	DEPDC1B
518	ENSG00000035664.11	58.4157	-0.321087	0.408545	-0.785928	0.43191	0.621025	DAPK2
519	ENSG00000035681.9	1043.04	-0.379663	0.158834	-2.39031	0.0168341	0.0528657	NSMAF
520	ENSG00000035687.10	1953.62	-0.476372	0.194234	-2.45257	0.0141841	0.0458898	ADSS2
521	ENSG00000035720.8	1.2846	4.03206	2.6532	1.5197	0.128586	NA	STAP1
522	ENSG00000035862.12	2067.24	0.0365389	0.172625	0.211667	0.832367	0.911936	TIMP2
523	ENSG00000035928.16	1768.33	-0.353723	0.153165	-2.30943	0.0209199	0.0632416	RFC1
524	ENSG00000036054.13	1051.51	-0.252464	0.164794	-1.532	0.125524	0.259853	TBC1D23
525	ENSG00000036257.13	2650.85	0.176115	0.126551	1.39165	0.164027	0.316851	CUL3
526	ENSG00000036448.10	78.0889	2.95979	0.45104	6.56214	5.30396e-11	9.14049e-10	MYOM2
527	ENSG00000036473.8	7.28033	3.99029	1.42562	2.79898	0.00512644	0.0193176	OTC
528	ENSG00000036530.9	64.0792	1.87154	0.419958	4.45651	8.33054e-06	6.48042e-05	CYP46A1
529	ENSG00000036549.13	1874.25	0.116944	0.136612	0.856034	0.391979	0.584453	ZZZ3
530	ENSG00000036565.15	4.40927	3.86776	1.66968	2.31646	0.0205331	0.06232	SLC18A1
531	ENSG00000036672.16	616.353	3.42402	0.267325	12.8084	1.47054e-37	1.30183e-35	USP2
532	ENSG00000036828.17	3.83279	0.824304	1.68409	0.489467	0.624511	0.780828	CASR
533	ENSG00000037042.9	577.82	-0.407049	0.192866	-2.11053	0.034813	0.0952695	TUBG2
534	ENSG00000037241.7	1195.58	0.160239	0.148987	1.07552	0.28214	0.468	RPL26L1
535	ENSG00000037280.16	384.91	1.8241	0.201384	9.05782	1.33089e-19	4.97878e-18	FLT4
536	ENSG00000037474.15	2164.43	-0.550202	0.155272	-3.54348	0.000394882	0.00205263	NSUN2
537	ENSG00000037637.11	1164.97	0.325951	0.152581	2.13625	0.0326594	0.0905746	FBXO42
538	ENSG00000037749.13	1977.65	0.41761	0.130107	3.20973	0.00132861	0.00597192	MFAP3
539	ENSG00000037757.14	448.811	0.242831	0.194347	1.24947	0.211493	0.38171	MRI1
540	ENSG00000037897.17	397.846	-1.04002	0.233152	-4.4607	8.16935e-06	6.36845e-05	METTL1
541	ENSG00000037965.6	16.015	3.56283	1.01276	3.51792	0.000434939	0.00223345	HOXC8
542	ENSG00000038002.9	515.909	-0.350756	0.217768	-1.61069	0.107248	0.230033	AGA
543	ENSG00000038210.14	1143.77	-0.438477	0.19378	-2.26276	0.0236503	0.0698618	PI4K2B
544	ENSG00000038219.13	1121.25	0.248385	0.232114	1.0701	0.284576	0.471014	BOD1L1
545	ENSG00000038274.17	1729.6	-0.395849	0.129895	-3.04745	0.00230792	0.00964743	MAT2B
546	ENSG00000038295.8	23.8592	0.300597	0.62435	0.481457	0.630192	0.784742	TLL1
547	ENSG00000038358.15	1012.36	0.337643	0.165874	2.03554	0.0417961	0.110222	EDC4
548	ENSG00000038382.20	2026.83	0.205723	0.236725	0.869038	0.384826	0.577284	TRIO
549	ENSG00000038427.16	12128.6	0.728266	0.245686	2.96421	0.00303463	0.0122437	VCAN
550	ENSG00000038532.16	671.086	0.726701	0.178423	4.07291	4.64303e-05	0.000308223	CLEC16A
551	ENSG00000038945.15	81.2776	0.708425	0.483778	1.46436	0.143095	0.287325	MSR1
552	ENSG00000039068.20	4500.26	0.019282	0.202414	0.0952603	0.924108	0.961823	CDH1
553	ENSG00000039123.16	1653.62	-0.28608	0.153814	-1.85992	0.0628975	0.152667	MTREX
554	ENSG00000039139.11	30.7494	-0.0162008	0.536759	-0.0301826	0.975921	0.988657	DNAH5
555	ENSG00000039319.17	1660.94	0.551682	0.214393	2.57323	0.0100756	0.034415	ZFYVE16
556	ENSG00000039523.20	1311.31	0.198888	0.173436	1.14675	0.251484	0.431149	RIPOR1
557	ENSG00000039537.14	1.92659	1.29279	2.24739	0.575239	0.565129	NA	C6
558	ENSG00000039560.14	1526.56	-1.01492	0.187544	-5.41162	6.24561e-08	7.14376e-07	RAI14
559	ENSG00000039600.11	2.65294	1.49764	1.66679	0.898514	0.368911	0.561654	SOX30
560	ENSG00000039650.12	1054.66	-0.62105	0.218823	-2.83814	0.00453768	0.0173912	PNKP
561	ENSG00000039987.7	18.3901	-4.20355	0.885469	-4.74726	2.06187e-06	1.80676e-05	BEST2
562	ENSG00000040199.18	635.895	-0.367166	0.181645	-2.02134	0.0432443	0.11311	PHLPP2
563	ENSG00000040275.17	1700.32	-0.479787	0.216056	-2.22066	0.0263737	0.0765249	SPDL1
564	ENSG00000040341.18	2031.58	0.181873	0.124492	1.46092	0.144036	0.288683	STAU2
565	ENSG00000040487.13	500.44	0.139578	0.187171	0.745723	0.455834	0.642984	SLC66A1
566	ENSG00000040531.16	686.814	0.209622	0.170344	1.23058	0.218478	0.390598	CTNS
567	ENSG00000040608.14	289.608	-1.86072	0.296761	-6.27009	3.60832e-10	5.62236e-09	RTN4R
568	ENSG00000040633.13	2200.37	-0.088879	0.141902	-0.62634	0.531092	0.707885	PHF23
569	ENSG00000040731.10	288.163	1.22155	0.287697	4.24596	2.17661e-05	0.00015449	CDH10
570	ENSG00000040933.16	2455.85	-1.59723	0.148583	-10.7497	5.94556e-27	3.44602e-25	INPP4A
571	ENSG00000041353.10	36.551	0.915836	0.450743	2.03184	0.0421701	0.110978	RAB27B
572	ENSG00000041357.16	5329.93	-0.0632994	0.165728	-0.381946	0.702501	0.833317	PSMA4
573	ENSG00000041515.16	18.9952	-1.09859	0.63502	-1.73	0.0836297	0.190469	MYO16
574	ENSG00000041802.11	1112.7	-0.484212	0.201903	-2.39824	0.0164742	0.0519657	LSG1
575	ENSG00000041880.15	175.413	0.528562	0.256125	2.06369	0.039047	0.104435	PARP3
576	ENSG00000041982.16	1581.93	1.75452	0.33468	5.24237	1.58523e-07	1.69262e-06	TNC
577	ENSG00000041988.15	378.576	0.454418	0.202123	2.24822	0.024562	0.072069	THAP3
578	ENSG00000042062.13	68.7798	0.870009	0.319473	2.72326	0.00646403	0.0235244	RIPOR3
579	ENSG00000042088.14	1254.72	-0.409674	0.149693	-2.73676	0.00620469	0.0227054	TDP1
580	ENSG00000042286.15	210.343	0.0980172	0.284686	0.3443	0.730621	0.850721	AIFM2
581	ENSG00000042304.13	0.373276	0.424822	4.08047	0.104111	0.917081	NA	C2orf83
582	ENSG00000042317.17	429.441	-0.0101593	0.172482	-0.0589006	0.953031	0.97649	SPATA7
583	ENSG00000042429.12	841.781	0.499121	0.155819	3.20322	0.00135901	0.00609058	MED17
584	ENSG00000042445.14	682.085	0.288901	0.176885	1.63327	0.102412	0.222098	RETSAT
585	ENSG00000042493.16	2155	-2.25674	0.192589	-11.718	1.03136e-31	7.32434e-30	CAPG
586	ENSG00000042753.12	3616.01	-0.290469	0.134482	-2.15991	0.0307798	0.0865222	AP2S1
587	ENSG00000042781.14	7.70968	1.49729	0.912209	1.64139	0.100716	0.219262	USH2A
588	ENSG00000042813.8	1.63591	0.897919	1.96962	0.455885	0.648472	NA	ZPBP
589	ENSG00000042832.12	3.4583	1.09174	1.55378	0.702635	0.482283	0.667435	TG
590	ENSG00000042980.13	1441.77	2.93979	0.354033	8.30372	1.00899e-16	3.02579e-15	ADAM28
591	ENSG00000043039.7	122.769	2.10721	0.314637	6.69729	2.12319e-11	3.83004e-10	BARX2
592	ENSG00000043093.15	2736.03	-0.974964	0.199322	-4.89141	1.00116e-06	9.38702e-06	DCUN1D1
593	ENSG00000043143.22	916.492	-1.89354	0.145615	-13.0037	1.16513e-38	1.06804e-36	JADE2
594	ENSG00000043355.12	599.515	-1.13132	0.841184	-1.34491	0.178655	0.337464	ZIC2
595	ENSG00000043462.13	53.6614	4.10778	0.592105	6.93759	3.98852e-12	7.78138e-11	LCP2
596	ENSG00000043514.17	844.417	-0.287674	0.172303	-1.66958	0.0950028	0.209886	TRIT1
597	ENSG00000043591.6	2.91184	-0.428272	1.55546	-0.275334	0.783059	0.882642	ADRB1
598	ENSG00000044012.4	0.35228	2.17686	4.0483	0.537723	0.590769	NA	GUCA2B
599	ENSG00000044090.12	1114.73	-0.0413744	0.177238	-0.23344	0.81542	0.901604	CUL7
600	ENSG00000044115.21	6382.32	0.388184	0.15612	2.48645	0.0129025	0.0424498	CTNNA1
601	ENSG00000044446.12	866.415	0.263939	0.162856	1.62069	0.105084	0.226341	PHKA2
602	ENSG00000044459.15	507.162	-0.463132	0.1846	-2.50884	0.0121127	0.0402873	CNTLN
603	ENSG00000044524.11	8.57761	1.17458	1.03818	1.13138	0.257895	0.438908	EPHA3
604	ENSG00000044574.9	13771.9	-0.500045	0.114478	-4.36806	1.25355e-05	9.39255e-05	HSPA5
605	ENSG00000046604.14	5333.74	-0.195239	0.179164	-1.08972	0.275835	0.460943	DSG2
606	ENSG00000046647.14	544.763	-0.566895	0.179664	-3.15531	0.00160327	0.00702449	GEMIN8
607	ENSG00000046651.16	837.71	0.341997	0.142583	2.39858	0.0164588	0.0519308	OFD1
608	ENSG00000046653.15	811.727	-1.24599	0.2634	-4.73041	2.24064e-06	1.9443e-05	GPM6B
609	ENSG00000046889.19	487.023	-0.129094	0.206646	-0.624711	0.532161	0.708842	PREX2
610	ENSG00000047056.16	724.583	0.411518	0.151325	2.71942	0.00653959	0.0237795	WDR37
611	ENSG00000047188.16	885.533	0.00484763	0.15604	0.0310666	0.975216	0.988415	YTHDC2
612	ENSG00000047230.15	2431.88	0.0554773	0.129999	0.426751	0.669561	0.811883	CTPS2
613	ENSG00000047249.18	1011.55	0.588524	0.164325	3.58146	0.000341676	0.00181111	ATP6V1H
614	ENSG00000047315.17	2908.52	0.0131474	0.13944	0.0942871	0.924881	0.962022	POLR2B
615	ENSG00000047346.13	884.644	1.41	0.15693	8.9849	2.5897e-19	9.42869e-18	FAM214A
616	ENSG00000047365.12	35.826	0.639765	0.450928	1.41877	0.155965	0.305447	ARAP2
617	ENSG00000047410.14	2371.12	0.198114	0.148702	1.33229	0.182764	0.342848	TPR
618	ENSG00000047457.14	9.0311	-0.86876	0.953308	-0.911311	0.362132	0.554962	CP
619	ENSG00000047578.13	644.706	0.0881939	0.159458	0.553085	0.580206	0.746556	KATNIP
620	ENSG00000047579.20	459.912	0.236751	0.184535	1.28296	0.199507	0.365282	DTNBP1
621	ENSG00000047597.7	171.21	1.36199	0.296047	4.60059	4.21297e-06	3.47718e-05	XK
622	ENSG00000047617.16	72.1191	-0.733538	0.40498	-1.8113	0.0700951	0.166067	ANO2
623	ENSG00000047621.12	639.273	0.410525	0.148659	2.76151	0.00575341	0.0213165	C12orf4
624	ENSG00000047634.15	349.46	0.435973	0.17664	2.46815	0.0135814	0.0442693	SCML1
625	ENSG00000047644.19	1699.72	0.4716	0.152724	3.08792	0.00201562	0.00858286	WWC3
626	ENSG00000047648.23	383.061	2.82314	0.337312	8.36951	5.78599e-17	1.75962e-15	ARHGAP6
627	ENSG00000047662.5	4.89084	-0.413123	1.14165	-0.361865	0.717453	0.843162	FAM184B
628	ENSG00000047849.22	3941.03	-0.125592	0.168638	-0.744747	0.456424	0.643535	MAP4
629	ENSG00000047932.14	2053.18	-0.0166531	0.152736	-0.109032	0.913177	0.957191	GOPC
630	ENSG00000047936.11	0.35228	2.17686	4.0483	0.537723	0.590769	NA	ROS1
631	ENSG00000048028.11	3166.03	0.595249	0.161036	3.69636	0.000218709	0.00122505	USP28
632	ENSG00000048052.23	493.825	2.58956	0.195793	13.226	6.20666e-40	5.98664e-38	HDAC9
633	ENSG00000048140.18	1433.6	-0.725321	0.1712	-4.23669	2.26835e-05	0.000160335	TSPAN17
634	ENSG00000048162.21	671.406	-0.865526	0.174858	-4.94988	7.42575e-07	7.13855e-06	NOP16
635	ENSG00000048342.18	665.31	0.566348	0.154496	3.66577	0.0002466	0.0013614	CC2D2A
636	ENSG00000048392.12	1309.09	0.395419	0.184856	2.13907	0.0324302	0.0900937	RRM2B
637	ENSG00000048405.10	296.121	0.711739	0.20503	3.47139	0.000517778	0.00260908	ZNF800
638	ENSG00000048471.14	538.055	0.486559	0.222562	2.18618	0.0288027	0.0821073	SNX29
639	ENSG00000048540.15	40.1495	2.34096	0.553713	4.22775	2.36038e-05	0.000166075	LMO3
640	ENSG00000048544.6	1705.1	-0.0756601	0.130877	-0.578102	0.563195	0.733467	MRPS10
641	ENSG00000048545.17	324.674	-0.602761	0.311861	-1.93279	0.0532627	0.133635	GUCA1A
642	ENSG00000048649.14	1629.44	0.272229	0.176329	1.54387	0.12262	0.25554	RSF1
643	ENSG00000048707.15	998.328	0.566793	0.231622	2.44707	0.0144024	0.0464392	VPS13D
644	ENSG00000048740.18	1885.5	1.63486	0.158916	10.2876	8.0166e-25	4.15289e-23	CELF2
645	ENSG00000048828.17	1734.8	0.190633	0.149791	1.27266	0.203139	0.370294	FAM120A
646	ENSG00000048991.17	1936.52	-0.116803	0.21437	-0.544866	0.585846	0.750536	R3HDM1
647	ENSG00000049089.15	1998.16	-3.21141	0.163989	-19.5831	2.15622e-85	7.33398e-83	COL9A2
648	ENSG00000049130.16	1707.84	-2.08045	0.569418	-3.65365	0.000258538	0.00141804	KITLG
649	ENSG00000049167.16	1044.99	-0.417762	0.144711	-2.88687	0.003891	0.0152144	ERCC8
650	ENSG00000049192.15	418.01	1.91081	0.233967	8.16701	3.16137e-16	9.08015e-15	ADAMTS6
651	ENSG00000049239.13	1550.98	0.362557	0.145759	2.48737	0.012869	0.042356	H6PD
652	ENSG00000049245.13	2693.18	0.411204	0.117447	3.50118	0.000463207	0.00236078	VAMP3
653	ENSG00000049246.15	343.892	-0.812013	0.233074	-3.48393	0.000494116	0.00250008	PER3
654	ENSG00000049247.14	52.4073	-0.631884	0.577364	-1.09443	0.273767	0.458258	UTS2
655	ENSG00000049249.9	37.2065	-5.61009	1.04117	-5.38824	7.11515e-08	8.03524e-07	TNFRSF9
656	ENSG00000049283.18	172.232	1.69677	0.442265	3.83655	0.000124774	0.000744345	EPN3
657	ENSG00000049323.16	3504.17	2.22062	0.177043	12.5428	4.3519e-36	3.70055e-34	LTBP1
658	ENSG00000049449.10	6402.69	-0.656001	0.148751	-4.41006	1.03341e-05	7.89645e-05	RCN1
659	ENSG00000049540.18	803.499	-3.2489	0.266631	-12.185	3.73695e-34	2.93618e-32	ELN
660	ENSG00000049541.11	1710.36	-0.888071	0.185464	-4.78837	1.6814e-06	1.50604e-05	RFC2
661	ENSG00000049618.24	2302.92	0.277429	0.203967	1.36017	0.173777	0.330766	ARID1B
662	ENSG00000049656.14	2692.6	0.222975	0.15297	1.45764	0.144939	0.289866	CLPTM1L
663	ENSG00000049759.20	1742.21	0.0159435	0.223115	0.0714588	0.943033	0.971714	NEDD4L
664	ENSG00000049768.17	23.7391	0.265125	0.551057	0.481121	0.630431	0.784913	FOXP3
665	ENSG00000049769.14	380.797	0.627673	0.29634	2.11808	0.034168	0.093892	PPP1R3F
666	ENSG00000049860.14	1600.11	-0.44854	0.15985	-2.806	0.00501602	0.0189956	HEXB
667	ENSG00000049883.15	697.432	0.0905796	0.149183	0.607172	0.543737	0.718295	PTCD2
668	ENSG00000050030.16	11.7495	-0.479826	0.772844	-0.620859	0.534693	0.710742	NEXMIF
669	ENSG00000050130.18	2105.89	0.109516	0.129674	0.844549	0.398362	0.589854	JKAMP
670	ENSG00000050165.19	2135.51	0.497425	0.258893	1.92136	0.0546867	0.136545	DKK3
671	ENSG00000050327.15	464.47	-0.0112462	0.190296	-0.0590986	0.952874	0.976406	ARHGEF5
672	ENSG00000050344.9	842.187	-1.44957	0.240577	-6.02539	1.687e-09	2.41735e-08	NFE2L3
673	ENSG00000050393.11	1556.97	0.00052154	0.122101	0.00427137	0.996592	0.998407	MCUR1
674	ENSG00000050405.13	967.393	0.773298	0.226451	3.41486	0.000638155	0.00313916	LIMA1
675	ENSG00000050426.16	1190.21	0.0742132	0.164336	0.451595	0.651561	0.800021	LETMD1
676	ENSG00000050438.17	542.881	-0.0911916	0.207143	-0.440235	0.659767	0.804899	SLC4A8
677	ENSG00000050555.19	529.33	-1.66664	0.314041	-5.30708	1.11395e-07	1.22222e-06	LAMC3
678	ENSG00000050628.20	25.5029	-0.216087	0.561187	-0.385053	0.700198	0.832113	PTGER3
679	ENSG00000050730.16	4.53356	-0.226795	1.29514	-0.175113	0.860991	0.928641	TNIP3
680	ENSG00000050748.18	1920.86	-0.0346045	0.123661	-0.279833	0.779605	0.880612	MAPK9
681	ENSG00000050767.18	1060.89	-2.30097	0.614559	-3.74411	0.000181036	0.00103466	COL23A1
682	ENSG00000050820.17	1438.98	0.0879091	0.220087	0.399428	0.689578	0.825075	BCAR1
683	ENSG00000051009.11	1122.55	0.224741	0.143436	1.56684	0.117153	0.246391	FAM160A2
684	ENSG00000051108.15	1191.03	0.662476	0.1688	3.92462	8.68674e-05	0.000540699	HERPUD1
685	ENSG00000051128.19	1234.18	-0.28296	0.167327	-1.69106	0.0908254	0.202825	HOMER3
686	ENSG00000051180.17	861.306	-1.25903	0.204765	-6.14864	7.81519e-10	1.16172e-08	RAD51
687	ENSG00000051341.15	633.114	-0.408731	0.209417	-1.95175	0.0509675	0.129092	POLQ
688	ENSG00000051382.9	987.859	-0.588293	0.144901	-4.05996	4.9082e-05	0.000324494	PIK3CB
689	ENSG00000051523.11	1554.04	-0.338391	0.207522	-1.63063	0.102968	0.222886	CYBA
690	ENSG00000051596.10	2093.7	-0.363658	0.19148	-1.8992	0.0575383	0.142278	THOC3
691	ENSG00000051620.11	2315.36	0.28018	0.141654	1.97792	0.0479382	0.122937	HEBP2
692	ENSG00000051825.15	1349.4	-0.169507	0.190161	-0.891387	0.372721	0.565525	MPHOSPH9
693	ENSG00000052126.15	2068.5	0.360966	0.133242	2.7091	0.00674658	0.024412	PLEKHA5
694	ENSG00000052344.16	3359.08	-0.279537	0.17104	-1.63434	0.102188	0.2217	PRSS8
695	ENSG00000052723.12	2626.88	0.176744	0.14568	1.21323	0.225041	0.398624	SIKE1
696	ENSG00000052749.14	353.109	-0.595141	0.216	-2.75528	0.00586418	0.0216401	RRP12
697	ENSG00000052795.13	1875.97	2.42036	0.231842	10.4397	1.63302e-25	8.72179e-24	FNIP2
698	ENSG00000052802.13	4577.52	0.318899	0.135265	2.35759	0.0183939	0.056783	MSMO1
699	ENSG00000052841.15	3309.09	-0.41093	0.154115	-2.66638	0.0076672	0.0272286	TTC17
700	ENSG00000052850.8	12.0509	2.10242	0.853685	2.46276	0.0137873	0.0448136	ALX4
701	ENSG00000053108.17	198.624	0.158723	0.281947	0.562953	0.573467	0.741072	FSTL4
702	ENSG00000053254.16	3716.63	0.0243918	0.201449	0.121082	0.903626	0.951853	FOXN3
703	ENSG00000053328.9	322.628	3.17712	0.296818	10.7039	9.7563e-27	5.61693e-25	METTL24
704	ENSG00000053371.13	1373.49	0.0348265	0.174149	0.199981	0.841496	0.917253	AKR7A2
705	ENSG00000053372.5	1503.39	-0.739767	0.152482	-4.85152	1.22521e-06	1.12648e-05	MRTO4
706	ENSG00000053438.11	2.26887	-2.23221	1.83868	-1.21403	0.224738	0.398225	NNAT
707	ENSG00000053501.13	351.313	-0.499899	0.220619	-2.26589	0.0234581	0.0694129	USE1
708	ENSG00000053524.13	248.727	-0.106033	0.282892	-0.374819	0.707795	0.836373	MCF2L2
709	ENSG00000053702.15	6.76538	0.502345	1.17313	0.428209	0.668499	0.811525	NRIP2
710	ENSG00000053747.17	17.0457	0.571615	0.67583	0.845797	0.397666	0.589337	LAMA3
711	ENSG00000053770.12	2107.81	0.519436	0.115985	4.47847	7.5179e-06	5.91052e-05	AP5M1
712	ENSG00000053900.11	1110.67	0.283209	0.180777	1.56662	0.117203	0.246478	ANAPC4
713	ENSG00000053918.18	259.637	1.87101	0.302215	6.191	5.97839e-10	9.00591e-09	KCNQ1
714	ENSG00000054116.12	2099.44	-0.226804	0.122576	-1.85032	0.0642679	0.155235	TRAPPC3
715	ENSG00000054118.15	3215.8	-0.151607	0.159102	-0.952892	0.340645	0.532708	THRAP3
716	ENSG00000054148.18	3057.83	0.554963	0.143271	3.87351	0.000107279	0.000650979	PHPT1
717	ENSG00000054179.12	38.1099	-2.69584	0.536582	-5.02409	5.05827e-07	4.98683e-06	ENTPD2
718	ENSG00000054219.11	50.5214	-2.25241	0.504654	-4.46327	8.07172e-06	6.29613e-05	LY75
719	ENSG00000054267.22	1355.13	0.352285	0.1247	2.82507	0.00472704	0.0180272	ARID4B
720	ENSG00000054277.14	1127.71	0.192369	0.167927	1.14555	0.251981	0.431628	OPN3
721	ENSG00000054282.16	505.52	0.464928	0.166186	2.79764	0.00514769	0.019375	SDCCAG8
722	ENSG00000054356.14	75.7263	0.056677	0.461789	0.122734	0.902318	0.951183	PTPRN
723	ENSG00000054392.13	424.253	0.909638	0.170914	5.3222	1.02518e-07	1.13059e-06	HHAT
724	ENSG00000054523.19	2778.67	0.268732	0.168577	1.59412	0.11091	0.23611	KIF1B
725	ENSG00000054598.9	1835.03	-0.343784	0.563293	-0.610311	0.541656	0.716644	FOXC1
726	ENSG00000054611.14	898.666	-0.0435728	0.136095	-0.320164	0.748844	0.862101	TBC1D22A
727	ENSG00000054654.19	1620.36	1.86249	0.242858	7.66904	1.73287e-14	4.24593e-13	SYNE2
728	ENSG00000054690.14	1369.92	0.595642	0.15968	3.73021	0.000191318	0.00108741	PLEKHH1
729	ENSG00000054793.14	1125.76	0.043861	0.169711	0.258445	0.796063	0.889908	ATP9A
730	ENSG00000054938.16	6.89075	-0.0709284	0.972116	-0.0729629	0.941836	0.970945	CHRDL2
731	ENSG00000054965.11	2005.58	0.660809	0.1965	3.3629	0.000771293	0.00371007	FAM168A
732	ENSG00000054967.13	241.19	0.774181	0.21	3.68658	0.000227287	0.00126731	RELT
733	ENSG00000054983.17	1892.9	0.386885	0.148157	2.61132	0.00901943	0.0312638	GALC
734	ENSG00000055044.11	2484.65	-0.944088	0.157267	-6.00309	1.93593e-09	2.74966e-08	NOP58
735	ENSG00000055070.17	5131.78	-0.00125475	0.125297	-0.0100142	0.99201	0.99639	SZRD1
736	ENSG00000055118.17	1674.31	2.82247	0.232786	12.1247	7.81204e-34	6.04614e-32	KCNH2
737	ENSG00000055130.17	2599.64	0.245105	0.186104	1.31703	0.187829	0.349811	CUL1
738	ENSG00000055147.19	659.152	0.262274	0.14198	1.84726	0.0647089	0.156067	FAM114A2
739	ENSG00000055163.20	998.183	1.82358	0.236518	7.71014	1.25677e-14	3.11184e-13	CYFIP2
740	ENSG00000055208.19	3513.84	0.163032	0.131112	1.24346	0.2137	0.38485	TAB2
741	ENSG00000055211.14	985.533	0.382766	0.16983	2.25382	0.0242073	0.0712709	GINM1
742	ENSG00000055332.19	973.254	0.204555	0.157463	1.29907	0.193921	0.357806	EIF2AK2
743	ENSG00000055483.19	1133.63	-0.346552	0.151524	-2.28711	0.0221893	0.0663037	USP36
744	ENSG00000055609.21	1843.3	0.785882	0.222658	3.52955	0.000416267	0.00214866	KMT2C
745	ENSG00000055732.13	830.188	-1.71008	0.205755	-8.31126	9.46898e-17	2.85284e-15	MCOLN3
746	ENSG00000055813.6	55.5648	1.32415	0.473799	2.79475	0.00519404	0.0195267	CCDC85A
747	ENSG00000055917.16	3941.36	-0.138976	0.145167	-0.957357	0.338387	0.530461	PUM2
748	ENSG00000055950.16	1774.8	-0.168268	0.149889	-1.12261	0.261601	0.443149	MRPL43
749	ENSG00000055955.17	24.484	0.243963	0.58987	0.413588	0.679176	0.818238	ITIH4
750	ENSG00000055957.11	11.6863	5.32849	1.38867	3.83712	0.000124487	0.000742841	ITIH1
751	ENSG00000056050.7	1359.18	-0.37668	0.189223	-1.99067	0.0465172	0.119995	HPF1
752	ENSG00000056097.16	2669.58	-0.00535942	0.132115	-0.0405664	0.967642	0.984513	ZFR
753	ENSG00000056277.16	837.62	-0.338746	0.222128	-1.525	0.127258	0.262666	ZNF280C
754	ENSG00000056291.19	91.3155	0.258798	0.347756	0.744194	0.456759	0.643682	NPFFR2
755	ENSG00000056487.16	286.244	-1.27974	0.252271	-5.0729	3.91789e-07	3.93463e-06	PHF21B
756	ENSG00000056558.11	221.328	0.0389635	0.311382	0.125131	0.90042	0.950267	TRAF1
757	ENSG00000056586.16	2342.23	0.611672	0.134504	4.54761	5.42583e-06	4.37622e-05	RC3H2
758	ENSG00000056736.10	167.705	-0.624675	0.255319	-2.44665	0.0144192	0.0464816	IL17RB
759	ENSG00000056972.20	503.981	-0.116837	0.226629	-0.515542	0.606174	0.76624	TRAF3IP2
760	ENSG00000056998.20	2257.95	0.0651914	0.156201	0.417355	0.676419	0.816504	GYG2
761	ENSG00000057019.16	3024.87	-0.121213	0.126268	-0.959967	0.337072	0.529074	DCBLD2
762	ENSG00000057149.16	1.02882	-2.05728	2.53918	-0.810212	0.417818	NA	SERPINB3
763	ENSG00000057252.13	1120.89	-1.16559	0.14833	-7.85811	3.89971e-15	1.01111e-13	SOAT1
764	ENSG00000057294.16	3139.49	2.4598	0.250313	9.82689	8.62436e-23	3.90437e-21	PKP2
765	ENSG00000057468.7	7.66748	0.0771176	0.895156	0.0861499	0.931347	0.965446	MSH4
766	ENSG00000057593.14	119.63	-1.29324	0.344612	-3.75273	0.000174919	0.00100325	F7
767	ENSG00000057608.17	8388.52	-0.170272	0.136195	-1.25021	0.211224	0.381402	GDI2
768	ENSG00000057657.17	805.495	1.3037	0.24892	5.23741	1.62844e-07	1.73582e-06	PRDM1
769	ENSG00000057663.16	1974.58	-0.21372	0.127364	-1.67803	0.0933419	0.207133	ATG5
770	ENSG00000057704.13	410.288	2.2787	0.28413	8.01991	1.05824e-15	2.90398e-14	TMCC3
771	ENSG00000057757.10	2086.99	-0.485874	0.131451	-3.69623	0.000218821	0.00122542	PITHD1
772	ENSG00000057935.14	3358.33	-0.589129	0.14996	-3.92858	8.54496e-05	0.000532386	MTA3
773	ENSG00000058056.10	1342.6	0.660104	0.179204	3.68353	0.000230029	0.00128097	USP13
774	ENSG00000058063.16	2255.6	-0.27858	0.183217	-1.52049	0.128388	0.264554	ATP11B
775	ENSG00000058085.15	300.885	0.128824	0.18501	0.696307	0.486237	0.67043	LAMC2
776	ENSG00000058091.17	1663.46	1.48725	0.238912	6.22508	4.81314e-10	7.32311e-09	CDK14
777	ENSG00000058262.10	5101.8	0.112625	0.153638	0.733056	0.463524	0.649542	SEC61A1
778	ENSG00000058272.19	2228.89	0.475254	0.129164	3.67946	0.000233732	0.00129851	PPP1R12A
779	ENSG00000058335.16	75.2281	2.13255	0.441983	4.82497	1.40022e-06	1.26869e-05	RASGRF1
780	ENSG00000058404.20	74.0066	3.43828	0.445069	7.72528	1.11611e-14	2.7822e-13	CAMK2B
781	ENSG00000058453.17	1080.35	-0.548251	0.25039	-2.18959	0.0285537	0.0815866	CROCC
782	ENSG00000058600.16	1252.2	-0.418816	0.163731	-2.55795	0.0105291	0.0357516	POLR3E
783	ENSG00000058668.15	2534.24	0.727644	0.228475	3.18479	0.00144858	0.00643068	ATP2B4
784	ENSG00000058673.17	4769.43	-0.100963	0.152528	-0.661932	0.508014	0.689102	ZC3H11A
785	ENSG00000058729.11	951.84	-0.0873731	0.156059	-0.559872	0.575567	0.742769	RIOK2
786	ENSG00000058799.15	1003.77	-0.152122	0.151225	-1.00593	0.31445	0.504941	YIPF1
787	ENSG00000058804.12	2681.69	-0.621337	0.155886	-3.98585	6.72398e-05	0.000429453	NDC1
788	ENSG00000058866.15	144.846	-0.702717	0.284348	-2.47133	0.0134611	0.0439521	DGKG
789	ENSG00000059122.17	887.756	0.445755	0.204448	2.18029	0.029236	0.0830338	FLYWCH1
790	ENSG00000059145.19	435.585	-0.0224377	0.2341	-0.0958465	0.923643	0.96164	UNKL
791	ENSG00000059377.18	72.345	0.984351	0.341432	2.88301	0.003939	0.0153765	TBXAS1
792	ENSG00000059378.13	84.1875	-1.65997	0.31096	-5.3382	9.38738e-08	1.04327e-06	PARP12
793	ENSG00000059573.9	1929.11	-0.521693	0.174948	-2.98199	0.00286381	0.0116417	ALDH18A1
794	ENSG00000059588.10	2154.62	0.217112	0.200706	1.08174	0.279368	0.464834	TARBP1
795	ENSG00000059691.12	964.831	0.56677	0.15547	3.64554	0.000266835	0.00145674	GATB
796	ENSG00000059728.11	143.26	0.680426	0.255038	2.66794	0.00763169	0.0271283	MXD1
797	ENSG00000059758.8	1082.4	0.181891	0.152776	1.19058	0.23382	0.408704	CDK17
798	ENSG00000059769.20	513.282	0.0846117	0.156734	0.539841	0.589307	0.753317	DNAJC25
799	ENSG00000059804.16	36969.3	0.770868	0.190511	4.04631	5.20302e-05	0.000341887	SLC2A3
800	ENSG00000059915.17	218.701	-0.0686079	0.205926	-0.333168	0.739008	0.856104	PSD
801	ENSG00000060069.18	698.051	-0.334078	0.160935	-2.07586	0.0379072	0.101967	CTDP1
802	ENSG00000060138.13	3168.3	0.296812	0.135954	2.18318	0.0290228	0.0825619	YBX3
803	ENSG00000060140.9	117.431	1.51761	0.347213	4.37084	1.23767e-05	9.2948e-05	STYK1
804	ENSG00000060237.19	6212.83	0.197875	0.237636	0.832681	0.405025	0.59628	WNK1
805	ENSG00000060303.5	2.97448	0.0590841	1.676	0.035253	0.971878	0.986541	RPS17P5
806	ENSG00000060339.14	2696.86	0.146703	0.181005	0.810494	0.417656	0.608047	CCAR1
807	ENSG00000060491.17	822.954	-0.075763	0.193571	-0.391397	0.695504	0.829045	OGFR
808	ENSG00000060558.4	14.0779	-2.97188	0.95609	-3.10837	0.00188123	0.00810046	GNA15
809	ENSG00000060566.14	128.169	0.172522	0.997215	0.173004	0.862648	0.929151	CREB3L3
810	ENSG00000060642.11	473.999	-0.0673252	0.176784	-0.380832	0.703328	0.833687	PIGV
811	ENSG00000060656.20	1896.81	-0.951816	0.195184	-4.8765	1.07985e-06	1.00628e-05	PTPRU
812	ENSG00000060688.13	1706.46	-0.553354	0.171117	-3.23378	0.00122163	0.00554603	SNRNP40
813	ENSG00000060709.15	173.19	1.60874	0.371533	4.33002	1.49098e-05	0.00011008	RIMBP2
814	ENSG00000060718.22	638.967	0.921672	0.195731	4.70886	2.49103e-06	2.14073e-05	COL11A1
815	ENSG00000060749.16	2619.28	-0.140895	0.164729	-0.855315	0.392377	0.58481	QSER1
816	ENSG00000060762.19	637.737	1.68281	0.206251	8.15906	3.37652e-16	9.68735e-15	MPC1
817	ENSG00000060971.19	981.228	1.17435	0.269258	4.36143	1.29213e-05	9.64808e-05	ACAA1
818	ENSG00000060982.15	3185.61	-0.299175	0.145652	-2.05404	0.0399717	0.106413	BCAT1
819	ENSG00000061273.18	2008.37	0.479383	0.175039	2.73872	0.00616786	0.022577	HDAC7
820	ENSG00000061337.15	510.876	-3.9059	0.383107	-10.1953	2.08054e-24	1.05043e-22	LZTS1
821	ENSG00000061455.11	36.8169	0.822277	0.48385	1.69945	0.0892348	0.199976	PRDM6
822	ENSG00000061492.12	982.776	-6.75924	0.281434	-24.0172	1.84026e-127	1.44154e-124	WNT8A
823	ENSG00000061656.11	183.056	0.926984	0.383997	2.41404	0.0157768	0.0501637	SPAG4
824	ENSG00000061676.15	5641.38	-0.00203415	0.140721	-0.0144552	0.988467	0.994647	NCKAP1
825	ENSG00000061794.13	1655.94	0.0407197	0.13045	0.312148	0.754928	0.865905	MRPS35
826	ENSG00000061918.14	152.805	2.25061	0.260018	8.65558	4.90393e-18	1.61281e-16	GUCY1B1
827	ENSG00000061936.10	1205.56	-0.258934	0.131452	-1.9698	0.048861	0.124789	SFSWAP
828	ENSG00000061938.21	757.767	0.0044611	0.27153	0.0164294	0.986892	0.994305	TNK2
829	ENSG00000061987.16	985.755	0.0439081	0.191566	0.229207	0.818708	0.903655	MON2
830	ENSG00000062038.15	1703.83	0.309606	0.252744	1.22498	0.220584	0.393066	CDH3
831	ENSG00000062096.15	2.62694	0.415025	1.43356	0.289506	0.772194	0.876799	ARSF
832	ENSG00000062194.16	5269.18	-0.3595	0.151858	-2.36734	0.0179163	0.0555453	GPBP1
833	ENSG00000062282.15	611.144	0.431427	0.247758	1.74133	0.0816264	0.186993	DGAT2
834	ENSG00000062370.17	220.161	0.601771	0.207416	2.90127	0.00371657	0.0146253	ZNF112
835	ENSG00000062485.19	5501.23	0.660109	0.215633	3.06126	0.00220411	0.00926142	CS
836	ENSG00000062524.16	25.4076	2.42982	0.572872	4.24147	2.22057e-05	0.000157437	LTK
837	ENSG00000062582.14	972.998	-0.616653	0.343875	-1.79324	0.0729338	0.171285	MRPS24
838	ENSG00000062598.18	1044.82	0.185823	0.164378	1.13046	0.258282	0.439423	ELMO2
839	ENSG00000062650.20	2390.87	-0.109245	0.137549	-0.794229	0.427062	0.616759	WAPL
840	ENSG00000062716.13	1957.7	-0.0789938	0.137565	-0.574227	0.565814	0.735212	VMP1
841	ENSG00000062725.10	869.142	0.759869	0.167758	4.52956	5.91055e-06	4.74349e-05	APPBP2
842	ENSG00000062822.15	1307.45	-0.775808	0.144316	-5.37577	7.62572e-08	8.58184e-07	POLD1
843	ENSG00000063015.20	10.5056	1.3482	0.925144	1.45729	0.145036	0.289961	SEZ6
844	ENSG00000063046.18	16602.1	-0.737226	0.15657	-4.7086	2.49426e-06	2.14208e-05	EIF4B
845	ENSG00000063127.16	85.5502	0.834555	0.307596	2.71315	0.00666467	0.0241595	SLC6A16
846	ENSG00000063169.11	698.038	0.134956	0.192868	0.699732	0.484095	0.668861	BICRA
847	ENSG00000063176.16	1147.91	-0.287144	0.185299	-1.54963	0.121231	0.253218	SPHK2
848	ENSG00000063177.13	18831.6	-0.803986	0.16444	-4.88922	1.01236e-06	9.48861e-06	RPL18
849	ENSG00000063180.9	2250.54	-1.76914	0.210504	-8.40427	4.3054e-17	1.32022e-15	CA11
850	ENSG00000063241.8	1421.24	-0.115065	0.165295	-0.696117	0.486356	0.670515	ISOC2
851	ENSG00000063244.13	4871.66	-0.0702299	0.206829	-0.339556	0.734191	0.85298	U2AF2
852	ENSG00000063245.15	4130.2	-0.00155889	0.19439	-0.00801942	0.993601	0.99715	EPN1
853	ENSG00000063322.15	2355.39	0.185557	0.123738	1.4996	0.133718	0.272802	MED29
854	ENSG00000063438.20	131.336	-0.291269	1.68741	-0.172613	0.862956	0.929359	AHRR
855	ENSG00000063515.3	3.83635	-3.02424	1.70851	-1.7701	0.0767102	0.17821	GSC2
856	ENSG00000063587.15	789.102	0.189008	0.218978	0.863139	0.388061	0.580432	ZNF275
857	ENSG00000063601.17	910.916	0.614407	0.205359	2.99187	0.00277275	0.0113124	MTMR1
858	ENSG00000063660.9	1356.01	-0.346445	0.144722	-2.39387	0.0166716	0.0524667	GPC1
859	ENSG00000063761.16	370.219	0.248709	0.17372	1.43167	0.152239	0.30025	ADCK1
860	ENSG00000063854.13	956.935	0.978854	0.215096	4.55077	5.34494e-06	4.31367e-05	HAGH
861	ENSG00000063978.16	3329.67	-0.240599	0.146317	-1.64437	0.100101	0.218313	RNF4
862	ENSG00000064012.22	298.476	-0.475989	0.184116	-2.58527	0.00973036	0.0333904	CASP8
863	ENSG00000064042.18	807.493	0.681616	0.257745	2.64454	0.00818029	0.0287818	LIMCH1
864	ENSG00000064102.15	784.662	-0.386117	0.15763	-2.44951	0.0143052	0.0462064	INTS13
865	ENSG00000064115.11	1938.86	0.290718	0.139521	2.08368	0.0371891	0.100464	TM7SF3
866	ENSG00000064195.7	213.98	1.3532	0.333632	4.05596	4.99292e-05	0.000329504	DLX3
867	ENSG00000064199.7	525.865	-0.643497	0.192222	-3.34768	0.000814922	0.00389457	SPA17
868	ENSG00000064201.16	65.6978	4.61614	0.510306	9.04582	1.48546e-19	5.52505e-18	TSPAN32
869	ENSG00000064205.11	1.71859	0.434154	1.77465	0.244642	0.806733	NA	CCN5
870	ENSG00000064218.5	42.7414	6.21091	0.876521	7.08587	1.3817e-12	2.82124e-11	DMRT3
871	ENSG00000064225.12	1161	0.86854	0.152712	5.68744	1.28954e-08	1.63006e-07	ST3GAL6
872	ENSG00000064270.13	91.0348	0.510082	0.404411	1.2613	0.207202	0.375661	ATP2C2
873	ENSG00000064300.9	325.607	0.949242	0.273209	3.47442	0.000511956	0.00258175	NGFR
874	ENSG00000064309.16	807.476	0.191836	0.254804	0.752875	0.451525	0.638962	CDON
875	ENSG00000064313.12	1269.73	-0.173156	0.140378	-1.2335	0.21739	0.389325	TAF2
876	ENSG00000064393.16	4427.99	1.13102	0.230468	4.90748	9.22534e-07	8.72576e-06	HIPK2
877	ENSG00000064419.14	2588.6	-0.410532	0.185517	-2.2129	0.0269045	0.0777508	TNPO3
878	ENSG00000064489.23	125.405	-0.629781	0.371984	-1.69303	0.0904493	0.202067	BORCS8-MEF2B
879	ENSG00000064490.14	1875.11	0.0482577	0.146649	0.32907	0.742103	0.857971	RFXANK
880	ENSG00000064545.15	822.502	-0.172033	0.203296	-0.846221	0.39743	0.589231	TMEM161A
881	ENSG00000064547.14	678.163	-0.993022	0.190573	-5.21071	1.88124e-07	1.98167e-06	LPAR2
882	ENSG00000064601.21	1420.99	0.0235313	0.225077	0.104548	0.916735	0.959106	CTSA
883	ENSG00000064607.17	3795.41	0.0670992	0.161155	0.416364	0.677144	0.816829	SUGP2
884	ENSG00000064651.14	419.99	0.588311	0.187676	3.13472	0.00172016	0.00748337	SLC12A2
885	ENSG00000064652.11	1596.98	-0.72983	0.194047	-3.76111	0.000169164	0.0009768	SNX24
886	ENSG00000064655.19	131.324	1.37203	0.393569	3.48612	0.000490088	0.00248164	EYA2
887	ENSG00000064666.15	7871.08	-0.416545	0.131717	-3.16242	0.00156465	0.00688096	CNN2
888	ENSG00000064687.13	430.451	0.0455956	0.283136	0.161038	0.872064	0.934806	ABCA7
889	ENSG00000064692.20	214.018	1.68549	0.289588	5.82032	5.87353e-09	7.81424e-08	SNCAIP
890	ENSG00000064703.13	868.547	0.271981	0.172194	1.5795	0.114221	0.241444	DDX20
891	ENSG00000064726.10	2846.2	0.440306	0.132018	3.3352	0.000852387	0.00405264	BTBD1
892	ENSG00000064763.11	524.997	0.145925	0.164714	0.885928	0.375657	0.568211	FAR2
893	ENSG00000064787.13	12.7257	-3.64018	0.968181	-3.75981	0.00017004	0.000980487	BCAS1
894	ENSG00000064886.14	14.1148	0.248792	0.677917	0.366994	0.713623	0.840456	CHI3L2
895	ENSG00000064932.16	799.835	-0.0626561	0.199038	-0.314795	0.752918	0.864924	SBNO2
896	ENSG00000064933.18	1066.81	-0.458032	0.18021	-2.54165	0.011033	0.0372035	PMS1
897	ENSG00000064961.19	2297.44	-0.364217	0.163144	-2.23249	0.0255826	0.0745896	HMG20B
898	ENSG00000064989.13	552.127	4.47237	0.272163	16.4327	1.1159e-60	2.00319e-58	CALCRL
899	ENSG00000064995.18	1937.91	-0.0126693	0.141094	-0.0897936	0.928451	0.963913	TAF11
900	ENSG00000064999.15	1696.52	1.0606	0.2193	4.83631	1.32273e-06	1.20822e-05	ANKS1A
901	ENSG00000065000.19	3472.2	-0.151988	0.165855	-0.916393	0.359461	0.551786	AP3D1
902	ENSG00000065029.15	1136.5	-0.110358	0.158055	-0.698227	0.485035	0.669559	ZNF76
903	ENSG00000065054.14	727.59	1.39249	0.329123	4.2309	2.32755e-05	0.000164009	SLC9A3R2
904	ENSG00000065057.9	637.548	-0.691471	0.20321	-3.40274	0.000667127	0.00326088	NTHL1
905	ENSG00000065060.17	1385.91	0.554525	0.199555	2.77881	0.00545581	0.0203447	UHRF1BP1
906	ENSG00000065135.12	3816.42	-0.196309	0.140202	-1.40018	0.161458	0.313129	GNAI3
907	ENSG00000065150.21	8018.28	-0.684811	0.159317	-4.29842	1.72019e-05	0.000124907	IPO5
908	ENSG00000065154.12	2010.06	-1.05594	0.159138	-6.6354	3.23624e-11	5.74172e-10	OAT
909	ENSG00000065183.16	1047.63	-0.669983	0.141248	-4.7433	2.10268e-06	1.83691e-05	WDR3
910	ENSG00000065243.20	1756.96	0.116007	0.132401	0.876178	0.380933	0.573541	PKN2
911	ENSG00000065268.11	1409.87	-0.148529	0.196906	-0.754315	0.45066	0.638122	WDR18
912	ENSG00000065308.5	1442.98	-0.0419704	0.231409	-0.181368	0.856078	0.925828	TRAM2
913	ENSG00000065320.9	179.546	-2.32704	0.346765	-6.71071	1.93677e-11	3.51831e-10	NTN1
914	ENSG00000065325.13	3.85072	1.01872	1.60653	0.634111	0.526008	0.704159	GLP2R
915	ENSG00000065328.17	801.17	-1.14078	0.2136	-5.34073	9.25754e-08	1.03016e-06	MCM10
916	ENSG00000065357.20	151.473	-0.262539	0.248853	-1.05499	0.291428	0.47892	DGKA
917	ENSG00000065361.17	1213.02	-0.274805	0.294129	-0.934301	0.350149	0.542712	ERBB3
918	ENSG00000065371.17	2.61522	0.426535	1.48828	0.286597	0.774421	0.877975	ROPN1
919	ENSG00000065413.20	124.425	-1.67733	0.300115	-5.58898	2.28409e-08	2.79299e-07	ANKRD44
920	ENSG00000065427.15	4091.99	-0.31419	0.141596	-2.21891	0.0264929	0.0768105	KARS1
921	ENSG00000065457.11	1029.12	0.23265	0.227317	1.02346	0.306092	0.495139	ADAT1
922	ENSG00000065485.20	1027.09	-1.43338	0.144265	-9.93574	2.90997e-23	1.36769e-21	PDIA5
923	ENSG00000065491.8	977.092	-0.207765	0.142185	-1.46123	0.143952	0.288574	TBC1D22B
924	ENSG00000065518.8	4183.1	-0.31396	0.123309	-2.54612	0.0108926	0.0368134	NDUFB4
925	ENSG00000065526.12	2687.37	-0.0561709	0.282094	-0.199121	0.842168	0.917754	SPEN
926	ENSG00000065534.19	317.727	0.122862	0.261953	0.469021	0.639055	0.791129	MYLK
927	ENSG00000065548.18	2492.71	-0.132369	0.178953	-0.739684	0.459492	0.645992	ZC3H15
928	ENSG00000065559.15	2068.64	0.233416	0.128109	1.82202	0.0684527	0.163018	MAP2K4
929	ENSG00000065600.13	477.258	0.124817	0.170764	0.730932	0.464821	0.650935	PACC1
930	ENSG00000065609.14	102.144	-0.194802	0.383322	-0.508194	0.611317	0.770402	SNAP91
931	ENSG00000065613.15	1470.93	0.538298	0.131231	4.10192	4.09738e-05	0.000275324	SLK
932	ENSG00000065615.14	682.031	0.100309	0.171738	0.58408	0.559167	0.730154	CYB5R4
933	ENSG00000065618.21	49.3313	0.34936	0.41995	0.831908	0.405461	0.596571	COL17A1
934	ENSG00000065621.15	1195.64	-0.385063	0.151115	-2.54815	0.0108297	0.0366281	GSTO2
935	ENSG00000065665.21	676.508	0.749262	0.171091	4.37933	1.19044e-05	8.98479e-05	SEC61A2
936	ENSG00000065675.15	185.559	-0.879672	0.309883	-2.83872	0.00452947	0.0173668	PRKCQ
937	ENSG00000065717.15	455.386	1.30753	0.226287	5.77822	7.54956e-09	9.86634e-08	TLE2
938	ENSG00000065802.12	1400.19	-0.00471198	0.146183	-0.0322335	0.974286	0.987903	ASB1
939	ENSG00000065809.14	1876.79	0.0483101	0.138194	0.349583	0.726652	0.848443	FAM107B
940	ENSG00000065833.9	284.436	0.754465	0.273521	2.75834	0.00580951	0.0214783	ME1
941	ENSG00000065882.16	3190.7	0.157683	0.151226	1.0427	0.297087	0.485289	TBC1D1
942	ENSG00000065883.16	1640.61	-0.0344578	0.144555	-0.238371	0.811594	0.899181	CDK13
943	ENSG00000065911.13	2032.27	-1.4601	0.172491	-8.46481	2.5656e-17	8.00975e-16	MTHFD2
944	ENSG00000065923.10	595.329	1.06733	0.193952	5.50306	3.73262e-08	4.43216e-07	SLC9A7
945	ENSG00000065970.9	1190.74	1.48583	0.156755	9.47871	2.57453e-21	1.07863e-19	FOXJ2
946	ENSG00000065978.19	16284.1	-0.404867	0.175027	-2.31317	0.0207135	0.0627276	YBX1
947	ENSG00000065989.16	332.514	-1.39258	0.225641	-6.17168	6.75691e-10	1.01315e-08	PDE4A
948	ENSG00000066027.12	2361.72	0.270478	0.164178	1.64747	0.0994624	0.217154	PPP2R5A
949	ENSG00000066032.19	873.167	0.909854	0.232085	3.92034	8.84232e-05	0.000549407	CTNNA2
950	ENSG00000066044.15	4061.55	0.348128	0.137407	2.53355	0.0112913	0.0379732	ELAVL1
951	ENSG00000066056.14	872.647	4.51863	0.312581	14.4558	2.30284e-47	2.80794e-45	TIE1
952	ENSG00000066084.13	1512.42	0.957289	0.169932	5.63338	1.76711e-08	2.18773e-07	DIP2B
953	ENSG00000066117.15	4786.65	-0.338572	0.172997	-1.95709	0.0503369	0.127858	SMARCD1
954	ENSG00000066135.13	1342.68	0.0784031	0.196106	0.399799	0.689305	0.824945	KDM4A
955	ENSG00000066136.20	1731.08	0.593028	0.17412	3.40587	0.000659548	0.00323205	NFYC
956	ENSG00000066185.13	70.7353	-0.409114	0.35649	-1.14762	0.251127	0.430679	ZMYND12
957	ENSG00000066230.12	135.029	-0.0592708	0.291287	-0.203479	0.838761	0.916243	SLC9A3
958	ENSG00000066248.15	202.118	-1.91208	0.253039	-7.55647	4.1414e-14	9.67948e-13	NGEF
959	ENSG00000066279.19	1265.29	-0.57823	0.274954	-2.103	0.0354654	0.0966761	ASPM
960	ENSG00000066294.15	1.4911	4.22567	2.64702	1.59639	0.110402	NA	CD84
961	ENSG00000066322.15	1080.45	0.440101	0.23308	1.8882	0.0589992	0.145292	ELOVL1
962	ENSG00000066336.12	11.9307	-0.321749	0.938388	-0.342874	0.731693	0.851266	SPI1
963	ENSG00000066379.15	710.382	-0.470073	0.178031	-2.6404	0.00828081	0.0290683	POLR1H
964	ENSG00000066382.17	953.883	3.125	0.259101	12.0609	1.69862e-33	1.29909e-31	MPPED2
965	ENSG00000066405.13	171.268	3.73467	0.345957	10.7952	3.62653e-27	2.12094e-25	CLDN18
966	ENSG00000066422.5	473.053	-0.0828742	0.199266	-0.415897	0.677486	0.816932	ZBTB11
967	ENSG00000066427.24	785.503	-0.0953522	0.150893	-0.631918	0.527441	0.705383	ATXN3
968	ENSG00000066455.13	1721.99	-0.240803	0.140117	-1.71859	0.0856886	0.194149	GOLGA5
969	ENSG00000066468.24	2807.2	-0.289446	0.174263	-1.66097	0.0967188	0.212637	FGFR2
970	ENSG00000066557.6	1122.97	-0.202012	0.155152	-1.30203	0.192908	0.356521	LRRC40
971	ENSG00000066583.12	1643.78	-0.223811	0.180377	-1.2408	0.21468	0.385907	ISOC1
972	ENSG00000066629.18	675.918	0.230545	0.280588	0.821648	0.411277	0.602326	EML1
973	ENSG00000066651.20	594.916	-0.927823	0.215798	-4.29949	1.71188e-05	0.000124409	TRMT11
974	ENSG00000066654.14	1897.17	-0.479501	0.144325	-3.32236	0.000892587	0.00421894	THUMPD1
975	ENSG00000066697.15	767.013	-0.0635274	0.164862	-0.385338	0.699987	0.832015	MSANTD3
976	ENSG00000066735.15	1388.57	-1.0107	0.24267	-4.16491	3.1147e-05	0.000214306	KIF26A
977	ENSG00000066739.12	891.268	0.47552	0.184667	2.57501	0.0100238	0.0342608	ATG2B
978	ENSG00000066777.9	1868.55	-0.156932	0.153161	-1.02463	0.305539	0.494534	ARFGEF1
979	ENSG00000066813.14	0.522732	2.7426	4.003	0.685136	0.493258	NA	ACSM2B
980	ENSG00000066827.16	158.497	0.459878	0.258391	1.77977	0.075113	0.175339	ZFAT
981	ENSG00000066855.16	1158.13	-0.632287	0.137896	-4.58526	4.53424e-06	3.71741e-05	MTFR1
982	ENSG00000066923.18	55.7683	0.0207191	0.409464	0.0506004	0.959644	0.979876	STAG3
983	ENSG00000066926.13	765.775	0.686183	0.16224	4.22943	2.34289e-05	0.000164934	FECH
984	ENSG00000066933.16	1508.55	0.806582	0.240127	3.35898	0.000782309	0.00375607	MYO9A
985	ENSG00000067048.17	2.05845	-0.625886	2.08729	-0.299856	0.764287	0.871535	DDX3Y
986	ENSG00000067057.18	5010.13	1.15029	0.135307	8.50138	1.87348e-17	5.93497e-16	PFKP
987	ENSG00000067064.12	3386.55	0.283229	0.123106	2.30069	0.0214093	0.0644197	IDI1
988	ENSG00000067066.17	98.1997	-0.389647	0.364189	-1.0699	0.284664	0.471099	SP100
989	ENSG00000067082.15	1993.05	-0.320254	0.189443	-1.6905	0.0909318	0.203003	KLF6
990	ENSG00000067113.17	794.662	-0.859414	0.17986	-4.77823	1.76848e-06	1.57367e-05	PLPP1
991	ENSG00000067141.17	4917.56	-0.0118926	0.215423	-0.0552057	0.955975	0.978098	NEO1
992	ENSG00000067167.8	4182.42	-0.140755	0.14031	-1.00317	0.315779	0.506226	TRAM1
993	ENSG00000067177.15	404.854	-0.0984134	0.225944	-0.435565	0.663152	0.80731	PHKA1
994	ENSG00000067182.8	1683.89	0.0455928	0.146053	0.312166	0.754915	0.865905	TNFRSF1A
995	ENSG00000067191.16	273.341	0.500495	0.188706	2.65224	0.00799595	0.0282101	CACNB1
996	ENSG00000067208.15	603.03	0.414905	0.164699	2.51918	0.0117629	0.0393061	EVI5
997	ENSG00000067221.14	171.799	0.313049	0.280499	1.11604	0.264404	0.44643	STOML1
998	ENSG00000067225.19	29731.5	0.35283	0.139666	2.52624	0.011529	0.0386243	PKM
999	ENSG00000067248.10	844.354	0.287293	0.148727	1.93168	0.0533989	0.133873	DHX29
1000	ENSG00000067334.14	1579.58	-0.498824	0.140404	-3.55277	0.000381192	0.00199268	DNTTIP2
1001	ENSG00000067365.15	738.958	-0.303511	0.16641	-1.82388	0.0681708	0.162536	METTL22
1002	ENSG00000067369.14	2312.76	0.287631	0.138548	2.07604	0.0378903	0.101942	TP53BP1
1003	ENSG00000067445.21	1945.62	-0.112102	0.129625	-0.864819	0.387138	0.579676	TRO
1004	ENSG00000067533.6	813.737	-0.209618	0.159995	-1.31015	0.190144	0.352826	RRP15
1005	ENSG00000067560.14	18131.3	-0.00938776	0.104823	-0.0895585	0.928638	0.964029	RHOA
1006	ENSG00000067596.12	1001	0.0655844	0.206642	0.317382	0.750954	0.863492	DHX8
1007	ENSG00000067601.8	49.788	0.606893	0.386507	1.5702	0.116369	0.245083	PMS2P4
1008	ENSG00000067606.17	985.629	-0.437099	0.135139	-3.23445	0.00121876	0.00553768	PRKCZ
1009	ENSG00000067704.10	3793.17	-0.0935466	0.123334	-0.758484	0.448162	0.636153	IARS2
1010	ENSG00000067715.14	312.134	-0.289856	0.212951	-1.36114	0.17347	0.330279	SYT1
1011	ENSG00000067798.16	29.1642	3.29897	0.608872	5.41816	6.02166e-08	6.91515e-07	NAV3
1012	ENSG00000067829.19	1028.94	0.254383	0.189364	1.34335	0.179157	0.338039	IDH3G
1013	ENSG00000067836.13	1720.27	1.30148	0.178168	7.30478	2.7772e-13	6.06852e-12	ROGDI
1014	ENSG00000067840.13	380.424	-4.85347	0.273686	-17.7337	2.30469e-70	5.31931e-68	PDZD4
1015	ENSG00000067842.18	10.7908	0.212497	0.775566	0.27399	0.784093	0.883314	ATP2B3
1016	ENSG00000067900.8	2141.34	0.344416	0.143666	2.39734	0.0165147	0.0520743	ROCK1
1017	ENSG00000067955.15	2151.71	-0.0670743	0.130939	-0.512258	0.608471	0.768053	CBFB
1018	ENSG00000067992.16	3427.76	1.05635	0.15647	6.75114	1.46687e-11	2.7046e-10	PDK3
1019	ENSG00000068001.14	2909.93	-0.1767	0.160006	-1.10434	0.269447	0.452963	HYAL2
1020	ENSG00000068024.17	529.001	-0.0301061	0.171448	-0.175599	0.860609	0.928495	HDAC4
1021	ENSG00000068028.18	402.463	-0.367166	0.18214	-2.01585	0.0438158	0.114246	RASSF1
1022	ENSG00000068078.20	3570.35	-0.866721	0.148697	-5.82879	5.58303e-09	7.45461e-08	FGFR3
1023	ENSG00000068079.8	89.0568	-0.477726	0.3607	-1.32444	0.185356	0.346518	IFI35
1024	ENSG00000068097.15	658.989	-0.0280558	0.164259	-0.170802	0.864379	0.930427	HEATR6
1025	ENSG00000068120.15	1910.27	-0.302132	0.149861	-2.01608	0.0437912	0.114194	COASY
1026	ENSG00000068137.15	563.315	-0.169824	0.267293	-0.635349	0.525201	0.703443	PLEKHH3
1027	ENSG00000068305.17	3615.43	2.56193	0.14539	17.6211	1.69587e-69	3.87949e-67	MEF2A
1028	ENSG00000068308.14	2419.83	-0.167577	0.138989	-1.20569	0.227938	0.401732	OTUD5
1029	ENSG00000068323.17	2298.9	0.272199	0.16318	1.66809	0.0952982	0.210318	TFE3
1030	ENSG00000068354.16	455.266	0.155158	0.195156	0.795048	0.426586	0.616426	TBC1D25
1031	ENSG00000068366.21	1837.88	0.096086	0.155353	0.618501	0.536245	0.712137	ACSL4
1032	ENSG00000068383.19	1220.22	1.10824	0.144982	7.644	2.10576e-14	5.09205e-13	INPP5A
1033	ENSG00000068394.11	528.569	-0.0924239	0.181922	-0.508041	0.611425	0.770428	GPKOW
1034	ENSG00000068400.13	1903.11	0.596605	0.129974	4.59019	4.42853e-06	3.63883e-05	GRIPAP1
1035	ENSG00000068438.15	957.495	-0.367482	0.145191	-2.53103	0.011373	0.0381906	FTSJ1
1036	ENSG00000068489.13	1538.27	-0.194169	0.255368	-0.760353	0.447044	0.635297	PRR11
1037	ENSG00000068615.19	494.51	2.39739	0.343384	6.98166	2.91715e-12	5.77398e-11	REEP1
1038	ENSG00000068650.19	2919.9	0.895159	0.226729	3.94815	7.87585e-05	0.000495078	ATP11A
1039	ENSG00000068654.17	914.382	0.2175	0.237823	0.914546	0.36043	0.552879	POLR1A
1040	ENSG00000068697.7	10610.9	0.104458	0.153616	0.679994	0.496508	0.679806	LAPTM4A
1041	ENSG00000068724.17	618.275	-0.391126	0.202127	-1.93505	0.0529836	0.133116	TTC7A
1042	ENSG00000068745.15	3923.66	0.0785083	0.132307	0.593381	0.552926	0.725761	IP6K2
1043	ENSG00000068781.21	38.8072	1.2639	0.73625	1.71667	0.0860392	0.194654	STON1-GTF2A1L
1044	ENSG00000068784.13	637.981	-0.191908	0.161941	-1.18505	0.235998	0.411596	SRBD1
1045	ENSG00000068796.19	2388.9	-0.174803	0.137377	-1.27243	0.20322	0.370401	KIF2A
1046	ENSG00000068831.19	172.768	0.892702	0.249102	3.58368	0.000338781	0.00179905	RASGRP2
1047	ENSG00000068878.15	2390.06	0.0119563	0.176604	0.0677009	0.946024	0.972935	PSME4
1048	ENSG00000068885.15	1983.68	0.0788337	0.178139	0.44254	0.658099	0.804132	IFT80
1049	ENSG00000068903.20	484.435	0.458744	0.174147	2.63424	0.00843264	0.0295411	SIRT2
1050	ENSG00000068912.14	2129.26	-0.125793	0.147356	-0.853667	0.393289	0.585476	ERLEC1
1051	ENSG00000068971.14	278.804	1.26622	0.223674	5.66099	1.50506e-08	1.88588e-07	PPP2R5B
1052	ENSG00000068976.14	1729.43	5.06738	0.187076	27.0873	1.39101e-161	2.11515e-158	PYGM
1053	ENSG00000068985.5	0.2793	-1.40394	4.04047	-0.347469	0.728239	NA	PAGE1
1054	ENSG00000069011.16	167.452	-1.0442	0.508451	-2.05369	0.0400054	0.106459	PITX1
1055	ENSG00000069018.19	8.41864	-3.01433	1.29266	-2.33188	0.019707	0.0601165	TRPC7
1056	ENSG00000069020.18	533.111	1.74318	0.198214	8.7944	1.43813e-18	4.89799e-17	MAST4
1057	ENSG00000069122.19	123.321	8.16341	0.876639	9.31217	1.2525e-20	5.01194e-19	ADGRF5
1058	ENSG00000069188.17	1466.36	-0.218915	0.212427	-1.03054	0.302755	0.491503	SDK2
1059	ENSG00000069206.15	0.398216	2.32696	4.03456	0.576757	0.564104	NA	ADAM7
1060	ENSG00000069248.12	1791.44	-0.0363951	0.154221	-0.235993	0.813438	0.900279	NUP133
1061	ENSG00000069275.13	23703.4	-0.324255	0.141017	-2.29941	0.0214819	0.0645889	NUCKS1
1062	ENSG00000069329.18	2932.46	0.136205	0.123178	1.10576	0.268831	0.452168	VPS35
1063	ENSG00000069345.12	1809.5	0.0738869	0.158517	0.466115	0.641133	0.79264	DNAJA2
1064	ENSG00000069399.15	130.795	-0.0737937	0.31295	-0.235801	0.813587	0.900387	BCL3
1065	ENSG00000069424.15	351.631	-0.882847	0.188239	-4.69004	2.73148e-06	2.32649e-05	KCNAB2
1066	ENSG00000069431.13	10.0004	2.44169	1.01502	2.40556	0.0161475	0.051116	ABCC9
1067	ENSG00000069482.7	645.434	-4.67873	0.252931	-18.4981	2.13984e-76	5.70256e-74	GAL
1068	ENSG00000069493.15	356.943	0.276886	0.186802	1.48224	0.138276	0.28004	CLEC2D
1069	ENSG00000069509.6	793.824	0.207041	0.181503	1.1407	0.253993	0.433896	FUNDC1
1070	ENSG00000069535.14	66.1646	0.551184	0.553772	0.995326	0.319578	0.509979	MAOB
1071	ENSG00000069667.16	576.357	-0.0375993	0.205622	-0.182856	0.854911	0.92505	RORA
1072	ENSG00000069696.7	20.4949	-1.0569	0.593358	-1.78122	0.0748761	0.174941	DRD4
1073	ENSG00000069702.11	481.714	-0.978773	0.206762	-4.73382	2.20329e-06	1.91445e-05	TGFBR3
1074	ENSG00000069764.10	7.06013	-1.48813	1.05473	-1.41092	0.158269	0.308681	PLA2G10
1075	ENSG00000069812.11	30.7605	2.86274	0.532637	5.37465	7.67315e-08	8.63146e-07	HES2
1076	ENSG00000069849.11	5671.89	-0.782631	0.152872	-5.11951	3.06336e-07	3.11518e-06	ATP1B3
1077	ENSG00000069869.17	466.304	0.609609	0.206998	2.94501	0.00322949	0.0129149	NEDD4
1078	ENSG00000069943.10	192.185	-0.156693	0.231048	-0.678184	0.497655	0.680656	PIGB
1079	ENSG00000069956.13	4224.18	-0.111633	0.150829	-0.740125	0.459224	0.645782	MAPK6
1080	ENSG00000069966.19	575.89	-0.238968	0.168905	-1.4148	0.157126	0.307077	GNB5
1081	ENSG00000069974.16	718.589	1.11561	0.163795	6.81103	9.6901e-12	1.81251e-10	RAB27A
1082	ENSG00000069998.12	2497.6	-0.381277	0.208325	-1.8302	0.0672193	0.160772	HDHD5
1083	ENSG00000070010.19	1375.39	-0.0987796	0.163587	-0.603835	0.545954	0.720156	UFD1
1084	ENSG00000070018.9	2298.04	-0.3616	0.176913	-2.04394	0.0409595	0.108428	LRP6
1085	ENSG00000070019.5	55.3219	0.650308	0.568379	1.14414	0.252564	0.432226	GUCY2C
1086	ENSG00000070031.4	34.7042	-1.06979	0.49563	-2.15845	0.0308929	0.0867568	SCT
1087	ENSG00000070047.13	1027.38	-0.113927	0.170164	-0.669514	0.503168	0.684789	PHRF1
1088	ENSG00000070061.16	1610.23	0.0929169	0.132386	0.701864	0.482764	0.667815	ELP1
1089	ENSG00000070081.17	1054.47	0.193624	0.190936	1.01408	0.310546	0.500475	NUCB2
1090	ENSG00000070087.14	11543	-0.476649	0.116682	-4.08503	4.40719e-05	0.000294534	PFN2
1091	ENSG00000070159.14	371.713	-0.646767	0.281576	-2.29695	0.0216216	0.0649301	PTPN3
1092	ENSG00000070182.21	102.456	1.36044	0.441885	3.07871	0.00207901	0.0088059	SPTB
1093	ENSG00000070190.13	11.3771	5.31049	1.42504	3.72655	0.000194122	0.00110093	DAPP1
1094	ENSG00000070193.5	1005.19	3.19192	0.390222	8.17975	2.8444e-16	8.17882e-15	FGF10
1095	ENSG00000070214.16	4697.22	-0.0629015	0.144347	-0.435767	0.663006	0.807211	SLC44A1
1096	ENSG00000070269.14	777.497	0.189223	0.150266	1.25925	0.207939	0.376495	TMEM260
1097	ENSG00000070366.14	1490.31	0.476932	0.157855	3.02132	0.00251675	0.0104059	SMG6
1098	ENSG00000070367.16	3584.04	0.0983801	0.135904	0.723894	0.469131	0.654878	EXOC5
1099	ENSG00000070371.16	391.546	-0.232997	0.179059	-1.30123	0.19318	0.356898	CLTCL1
1100	ENSG00000070388.11	4.67196	-1.86912	1.39166	-1.34308	0.179245	0.338126	FGF22
1101	ENSG00000070404.10	308.779	0.204345	0.204499	0.999247	0.317675	0.508099	FSTL3
1102	ENSG00000070413.20	2949.16	0.14989	0.170543	0.878894	0.379459	0.572106	DGCR2
1103	ENSG00000070423.18	1228.87	-0.338473	0.200942	-1.68444	0.0920974	0.205078	RNF126
1104	ENSG00000070444.15	606.744	0.216619	0.164742	1.3149	0.188544	0.350763	MNT
1105	ENSG00000070476.15	660.382	0.567568	0.182665	3.10715	0.00188898	0.00812754	ZXDC
1106	ENSG00000070495.15	488.633	0.513868	0.15582	3.29784	0.000974301	0.0045478	JMJD6
1107	ENSG00000070501.12	895.512	-0.212147	0.16986	-1.24895	0.211684	0.38195	POLB
1108	ENSG00000070526.15	26.7253	-0.651936	0.597821	-1.09052	0.275484	0.460566	ST6GALNAC1
1109	ENSG00000070540.13	820.984	0.410693	0.159756	2.57074	0.010148	0.0346213	WIPI1
1110	ENSG00000070601.10	17.4801	1.97197	0.726333	2.71496	0.0066284	0.0240591	FRMPD1
1111	ENSG00000070610.14	4150.18	0.850706	0.181276	4.69287	2.69396e-06	2.29907e-05	GBA2
1112	ENSG00000070614.15	7936.7	-0.918383	0.149444	-6.14532	7.9802e-10	1.18556e-08	NDST1
1113	ENSG00000070669.17	1045.97	-1.25406	0.263173	-4.76516	1.88703e-06	1.66619e-05	ASNS
1114	ENSG00000070718.12	832.367	-0.0650953	0.137161	-0.474591	0.635078	0.788308	AP3M2
1115	ENSG00000070729.14	12.6702	-0.140596	0.757269	-0.185662	0.85271	0.923787	CNGB1
1116	ENSG00000070731.11	171.162	-1.63811	0.37882	-4.32424	1.53057e-05	0.000112657	ST6GALNAC2
1117	ENSG00000070748.19	2.39857	1.20915	2.12447	0.569156	0.56925	0.737711	CHAT
1118	ENSG00000070756.17	16031.4	-0.415264	0.160375	-2.58933	0.00961634	0.0330518	PABPC1
1119	ENSG00000070759.17	544.703	-0.480346	0.183522	-2.61738	0.00886084	0.0307991	TESK2
1120	ENSG00000070761.8	1750.75	0.0620837	0.127487	0.486981	0.626272	0.781781	CFAP20
1121	ENSG00000070770.10	3262.89	-0.603275	0.125827	-4.79447	1.63109e-06	1.46402e-05	CSNK2A2
1122	ENSG00000070778.13	476.656	0.135516	0.17414	0.778202	0.43645	0.624743	PTPN21
1123	ENSG00000070785.17	675.957	-0.0182417	0.158978	-0.114744	0.908648	0.954664	EIF2B3
1124	ENSG00000070808.17	939.298	4.18688	0.273929	15.2846	9.68985e-53	1.43133e-50	CAMK2A
1125	ENSG00000070814.22	2613.07	-0.456969	0.217315	-2.10279	0.0354837	0.0967058	TCOF1
1126	ENSG00000070831.17	10523.1	0.491657	0.123027	3.99635	6.43263e-05	0.000412921	CDC42
1127	ENSG00000070882.13	1078.81	-1.44011	0.189655	-7.5933	3.11851e-14	7.40251e-13	OSBPL3
1128	ENSG00000070886.12	41.4719	-1.06716	0.465726	-2.29139	0.0219406	0.0657201	EPHA8
1129	ENSG00000070915.10	14.5502	1.32593	0.709636	1.86847	0.061697	0.150374	SLC12A3
1130	ENSG00000070950.10	652.516	-0.545968	0.218168	-2.50251	0.0123316	0.0409205	RAD18
1131	ENSG00000070961.16	2861.24	1.00581	0.184188	5.46076	4.74104e-08	5.5355e-07	ATP2B1
1132	ENSG00000070985.13	7.46388	1.14386	0.966337	1.18371	0.236527	0.412287	TRPM5
1133	ENSG00000071051.14	2099.63	0.0011904	0.153778	0.00774103	0.993824	0.997221	NCK2
1134	ENSG00000071054.16	5253.55	0.328919	0.208112	1.58049	0.113994	0.241088	MAP4K4
1135	ENSG00000071073.13	321.176	0.185143	0.215154	0.860516	0.389505	0.581772	MGAT4A
1136	ENSG00000071082.11	20791.8	-0.77995	0.19172	-4.06818	4.73823e-05	0.000314382	RPL31
1137	ENSG00000071127.17	7226.68	0.228387	0.177441	1.28711	0.198055	0.363307	WDR1
1138	ENSG00000071189.21	1548.09	0.280767	0.137424	2.04307	0.0410459	0.10859	SNX13
1139	ENSG00000071205.12	519.266	-0.0114357	0.179793	-0.0636047	0.949285	0.974467	ARHGAP10
1140	ENSG00000071242.12	585.631	0.362434	0.207107	1.74999	0.0801209	0.184198	RPS6KA2
1141	ENSG00000071243.16	460.106	0.293728	0.188801	1.55575	0.119767	0.250787	ING3
1142	ENSG00000071246.11	1335.54	2.72496	0.227359	11.9853	4.24402e-33	3.17994e-31	VASH1
1143	ENSG00000071282.12	192.347	0.321292	0.295483	1.08735	0.276884	0.462196	LMCD1
1144	ENSG00000071462.12	1526.26	-0.104349	0.13175	-0.792025	0.428346	0.617907	BUD23
1145	ENSG00000071537.14	1637.3	0.410545	0.144082	2.84939	0.00438038	0.0168702	SEL1L
1146	ENSG00000071539.14	933.457	-0.985123	0.208742	-4.71934	2.3661e-06	2.04356e-05	TRIP13
1147	ENSG00000071553.18	2935.19	0.554243	0.176632	3.13784	0.00170196	0.00741042	ATP6AP1
1148	ENSG00000071564.17	5575.55	-0.581172	0.112254	-5.17731	2.2511e-07	2.33698e-06	TCF3
1149	ENSG00000071575.12	1953.53	-0.651982	0.130688	-4.98885	6.07384e-07	5.92039e-06	TRIB2
1150	ENSG00000071626.17	4273.61	-0.441287	0.132924	-3.31985	0.000900667	0.00425091	DAZAP1
1151	ENSG00000071655.18	2464.6	0.075659	0.216277	0.349824	0.726471	0.848436	MBD3
1152	ENSG00000071794.16	1566.57	-0.340806	0.207078	-1.64579	0.0998077	0.217816	HLTF
1153	ENSG00000071859.15	1317.31	-0.0562992	0.17085	-0.329525	0.741759	0.857841	FAM50A
1154	ENSG00000071889.17	917.514	0.662104	0.201435	3.28694	0.00101282	0.00470719	FAM3A
1155	ENSG00000071894.17	1931.22	-0.38532	0.134678	-2.86105	0.00422235	0.0163664	CPSF1
1156	ENSG00000071909.19	263.165	-1.7258	0.417838	-4.13032	3.62266e-05	0.000245789	MYO3B
1157	ENSG00000071967.12	191.953	-0.480609	0.222948	-2.1557	0.0311071	0.0872145	CYBRD1
1158	ENSG00000071991.9	0.788814	-0.281558	3.30022	-0.0853149	0.932011	NA	CDH19
1159	ENSG00000071994.11	1960.58	-0.0353291	0.141609	-0.249483	0.802987	0.893975	PDCD2
1160	ENSG00000072041.18	129.055	-2.60264	0.387513	-6.71625	1.86464e-11	3.39682e-10	SLC6A15
1161	ENSG00000072042.13	2302.39	-0.0586042	0.135557	-0.43232	0.665509	0.809267	RDH11
1162	ENSG00000072062.15	3349.5	1.24143	0.237229	5.23303	1.66755e-07	1.77173e-06	PRKACA
1163	ENSG00000072071.16	3949	-0.265821	0.136994	-1.94039	0.0523325	0.131736	ADGRL1
1164	ENSG00000072080.11	0.340904	2.13628	4.05226	0.527181	0.598068	NA	SPP2
1165	ENSG00000072110.16	4315.35	-0.421728	0.194449	-2.16883	0.0300954	0.0849581	ACTN1
1166	ENSG00000072121.17	959.264	0.508736	0.222834	2.28302	0.022429	0.0668808	ZFYVE26
1167	ENSG00000072133.11	757.367	-0.621849	0.198453	-3.13348	0.00172748	0.00751395	RPS6KA6
1168	ENSG00000072134.15	1542.64	-0.347909	0.136248	-2.55351	0.0106644	0.0361587	EPN2
1169	ENSG00000072135.13	1013.36	-0.235096	0.195368	-1.20335	0.228841	0.402856	PTPN18
1170	ENSG00000072163.20	232.149	1.43454	0.326513	4.3935	1.1154e-05	8.46724e-05	LIMS2
1171	ENSG00000072182.13	51.4063	1.49257	0.517728	2.88292	0.00394012	0.0153785	ASIC4
1172	ENSG00000072195.15	1870.86	2.10862	0.281714	7.48497	7.15636e-14	1.64145e-12	SPEG
1173	ENSG00000072201.14	377.596	2.2842	0.27815	8.21212	2.17326e-16	6.30513e-15	LNX1
1174	ENSG00000072210.19	2454.68	0.671892	0.153763	4.36967	1.24435e-05	9.33172e-05	ALDH3A2
1175	ENSG00000072274.13	1737.9	0.268917	0.177191	1.51767	0.129099	0.265743	TFRC
1176	ENSG00000072310.18	858.042	-0.386469	0.185036	-2.08861	0.0367427	0.0995074	SREBF1
1177	ENSG00000072315.4	38.1471	-0.809495	0.631673	-1.28151	0.200015	0.36589	TRPC5
1178	ENSG00000072364.13	3440.76	0.334243	0.162897	2.05186	0.040183	0.106814	AFF4
1179	ENSG00000072401.15	1501	-0.052858	0.135772	-0.389316	0.697042	0.8301	UBE2D1
1180	ENSG00000072415.10	968.974	0.424883	0.134141	3.16745	0.00153783	0.00678263	MPP5
1181	ENSG00000072422.17	556.18	0.50575	0.163663	3.09019	0.00200031	0.00852284	RHOBTB1
1182	ENSG00000072501.19	2631.77	-0.416715	0.177463	-2.34818	0.0188655	0.0579667	SMC1A
1183	ENSG00000072506.14	2126.44	0.351967	0.178094	1.9763	0.0481208	0.123319	HSD17B10
1184	ENSG00000072518.22	1408.95	0.298677	0.202066	1.47812	0.139377	0.281674	MARK2
1185	ENSG00000072571.20	1262.2	-0.328093	0.305105	-1.07534	0.282221	0.468095	HMMR
1186	ENSG00000072609.18	1260.66	-0.187307	0.137942	-1.35787	0.174506	0.331738	CHFR
1187	ENSG00000072657.10	19.6831	-0.195081	0.639698	-0.304957	0.760399	0.868929	TRHDE
1188	ENSG00000072682.20	740.109	-0.42052	0.200968	-2.09247	0.0363965	0.098725	P4HA2
1189	ENSG00000072694.21	0.361553	0.424822	4.08047	0.104111	0.917081	NA	FCGR2B
1190	ENSG00000072736.19	1726.24	0.156504	0.166083	0.942327	0.346025	0.538273	NFATC3
1191	ENSG00000072756.17	895.258	-0.470038	0.152971	-3.07274	0.00212107	0.00895908	TRNT1
1192	ENSG00000072778.20	3614.75	0.887537	0.186183	4.76702	1.86967e-06	1.65403e-05	ACADVL
1193	ENSG00000072786.13	501.107	0.453521	0.177977	2.5482	0.0108282	0.0366276	STK10
1194	ENSG00000072803.18	2545.93	0.535762	0.145034	3.69405	0.000220711	0.00123546	FBXW11
1195	ENSG00000072818.12	67.9226	-2.13179	0.395052	-5.39624	6.80533e-08	7.71569e-07	ACAP1
1196	ENSG00000072832.15	1141.44	-1.84744	0.259843	-7.10982	1.16195e-12	2.39334e-11	CRMP1
1197	ENSG00000072840.13	949.279	-0.380705	0.271655	-1.40143	0.161086	0.312665	EVC
1198	ENSG00000072849.11	1236.48	-0.0266067	0.144497	-0.184134	0.853908	0.924313	DERL2
1199	ENSG00000072858.11	2.81254	2.46044	1.85717	1.32484	0.185225	0.346359	SIDT1
1200	ENSG00000072864.16	985.539	-0.281731	0.2098	-1.34286	0.179318	0.338217	NDE1
1201	ENSG00000072952.20	672.542	1.58428	0.198386	7.98587	1.39529e-15	3.78075e-14	IRAG1
1202	ENSG00000072954.7	246.518	1.03396	0.317348	3.25812	0.00112155	0.00515138	TMEM38A
1203	ENSG00000072958.9	1335.58	0.38783	0.203779	1.90319	0.0570163	0.141244	AP1M1
1204	ENSG00000073008.15	1223.82	-0.262391	0.230797	-1.13689	0.255584	0.436095	PVR
1205	ENSG00000073050.12	1235.44	-0.140447	0.151779	-0.92534	0.354789	0.547148	XRCC1
1206	ENSG00000073060.17	1521.57	-0.787063	0.236831	-3.32331	0.000889554	0.00420768	SCARB1
1207	ENSG00000073067.14	1.88352	-0.741221	2.18897	-0.338617	0.734898	NA	CYP2W1
1208	ENSG00000073111.14	2347.7	-1.04175	0.179541	-5.80229	6.54152e-09	8.63705e-08	MCM2
1209	ENSG00000073146.16	28.3	4.78485	0.743582	6.43486	1.23585e-10	2.03482e-09	MOV10L1
1210	ENSG00000073150.14	958.025	3.33674	0.22383	14.9075	2.94794e-50	3.94841e-48	PANX2
1211	ENSG00000073169.14	379.114	0.164807	0.233025	0.70725	0.479411	0.664773	SELENOO
1212	ENSG00000073282.14	63.194	5.05341	0.545045	9.27155	1.83452e-20	7.26222e-19	TP63
1213	ENSG00000073331.18	9.67669	0.779606	0.794678	0.981034	0.326576	0.517596	ALPK1
1214	ENSG00000073350.14	1107.37	-0.444171	0.173981	-2.55298	0.0106804	0.036199	LLGL2
1215	ENSG00000073417.15	788.542	-0.222989	0.155738	-1.43183	0.152193	0.300183	PDE8A
1216	ENSG00000073464.13	842.759	1.19445	0.199159	5.99747	2.00412e-09	2.83715e-08	CLCN4
1217	ENSG00000073536.18	833.922	-0.753269	0.16748	-4.49765	6.87081e-06	5.44316e-05	NLE1
1218	ENSG00000073578.17	1840.87	1.14465	0.171181	6.68677	2.28143e-11	4.09807e-10	SDHA
1219	ENSG00000073584.20	6844.11	0.26052	0.134705	1.93399	0.0531137	0.133339	SMARCE1
1220	ENSG00000073598.6	2.49909	-1.18519	1.53839	-0.77041	0.441057	0.629524	FNDC8
1221	ENSG00000073605.19	401.023	-0.410551	0.270999	-1.51495	0.129784	0.266814	GSDMB
1222	ENSG00000073614.13	1354.13	0.29743	0.219357	1.35592	0.175126	0.332597	KDM5A
1223	ENSG00000073670.14	671.19	-1.20105	0.317522	-3.78256	0.000155221	0.00090391	ADAM11
1224	ENSG00000073711.11	1482.12	1.51003	0.163929	9.21149	3.21636e-20	1.25215e-18	PPP2R3A
1225	ENSG00000073712.15	5785.44	-0.628836	0.19463	-3.23094	0.00123386	0.00559565	FERMT2
1226	ENSG00000073734.10	30.7958	3.75832	0.647732	5.80228	6.54211e-09	8.63705e-08	ABCB11
1227	ENSG00000073737.17	13.8386	5.6087	1.47935	3.79133	0.000149845	0.000875565	DHRS9
1228	ENSG00000073756.13	58.1314	2.49616	0.570837	4.3728	1.22661e-05	9.22005e-05	PTGS2
1229	ENSG00000073792.16	5444.55	0.001398	0.145403	0.0096147	0.992329	0.996528	IGF2BP2
1230	ENSG00000073803.14	767.195	-0.140809	0.189514	-0.743001	0.457481	0.644182	MAP3K13
1231	ENSG00000073849.16	3675.01	-0.504113	0.215728	-2.3368	0.0194496	0.0594644	ST6GAL1
1232	ENSG00000073861.3	5.4388	2.73575	1.17363	2.33101	0.0197529	0.0602138	TBX21
1233	ENSG00000073905.8	25.5589	-0.300684	1.04528	-0.287658	0.773609	0.877442	VDAC1P1
1234	ENSG00000073910.23	176.207	1.03074	0.254642	4.04781	5.16992e-05	0.000339971	FRY
1235	ENSG00000073921.18	3707.22	0.780571	0.145464	5.36609	8.04626e-08	9.01585e-07	PICALM
1236	ENSG00000073969.18	1366.36	0.70023	0.183293	3.82027	0.000133307	0.000789641	NSF
1237	ENSG00000074047.22	630.011	0.0352517	0.214906	0.164033	0.869705	0.933671	GLI2
1238	ENSG00000074054.20	1981.02	0.40896	0.185303	2.20698	0.0273153	0.0787706	CLASP1
1239	ENSG00000074071.15	2091.12	-0.471867	0.178813	-2.63889	0.0083179	0.0291807	MRPS34
1240	ENSG00000074181.9	2839.97	0.159115	0.171453	0.928036	0.353389	0.545893	NOTCH3
1241	ENSG00000074201.9	4249.43	-0.752155	0.184642	-4.07358	4.62952e-05	0.000307485	CLNS1A
1242	ENSG00000074211.14	192.74	-2.81939	0.450189	-6.26267	3.7843e-10	5.86827e-09	PPP2R2C
1243	ENSG00000074219.14	4168.22	-0.117254	0.168255	-0.696883	0.485876	0.670149	TEAD2
1244	ENSG00000074266.22	816.701	-0.222641	0.166791	-1.33485	0.181926	0.341737	EED
1245	ENSG00000074276.10	12.67	0.871057	0.885702	0.983466	0.325378	0.516584	CDHR2
1246	ENSG00000074317.11	106.03	-3.4621	0.400897	-8.63588	5.82761e-18	1.90447e-16	SNCB
1247	ENSG00000074319.13	1945.11	0.333729	0.152741	2.18494	0.0288933	0.0822793	TSG101
1248	ENSG00000074356.17	2719.3	0.103977	0.134553	0.772757	0.439666	0.62799	NCBP3
1249	ENSG00000074370.18	247.663	-0.771971	0.2156	-3.58056	0.000342854	0.0018156	ATP2A3
1250	ENSG00000074410.14	272.905	-0.51351	0.338376	-1.51757	0.129123	0.265771	CA12
1251	ENSG00000074416.15	41.0457	1.39108	0.431246	3.22572	0.00125654	0.00568756	MGLL
1252	ENSG00000074527.13	211.848	-2.8498	0.319916	-8.90796	5.19798e-19	1.84825e-17	NTN4
1253	ENSG00000074582.15	557.056	0.0673011	0.175999	0.382394	0.702169	0.83319	BCS1L
1254	ENSG00000074590.14	639.529	0.334281	0.180584	1.8511	0.0641546	0.155063	NUAK1
1255	ENSG00000074603.19	1200.42	0.188556	0.134294	1.40405	0.160305	0.31157	DPP8
1256	ENSG00000074621.14	570.181	0.253076	0.189757	1.33368	0.182308	0.342216	SLC24A1
1257	ENSG00000074657.14	2811.52	0.0950953	0.159627	0.595735	0.551352	0.724505	ZNF532
1258	ENSG00000074660.16	225.823	3.8737	0.350971	11.0371	2.53048e-28	1.58002e-26	SCARF1
1259	ENSG00000074695.6	3552.58	-0.521354	0.156167	-3.33843	0.000842521	0.00401533	LMAN1
1260	ENSG00000074696.13	5875.01	-0.292955	0.120808	-2.42496	0.0153103	0.0488847	HACD3
1261	ENSG00000074706.13	31.9445	0.898146	0.510271	1.76014	0.0783847	0.181174	IPCEF1
1262	ENSG00000074755.15	824.136	0.424848	0.208955	2.0332	0.042032	0.110701	ZZEF1
1263	ENSG00000074800.16	42785.3	0.428529	0.13463	3.18301	0.00145752	0.00646701	ENO1
1264	ENSG00000074803.20	4.41869	0.67925	1.14382	0.593843	0.552617	0.725531	SLC12A1
1265	ENSG00000074842.8	2029.72	-0.347191	0.155095	-2.23857	0.0251836	0.0736128	MYDGF
1266	ENSG00000074855.11	332.849	0.728015	0.204842	3.55404	0.000379367	0.00198435	ANO8
1267	ENSG00000074935.14	437.706	-0.196219	0.200486	-0.978719	0.327719	0.51893	TUBE1
1268	ENSG00000074964.17	1088.29	-0.286451	0.134138	-2.13549	0.0327213	0.0906878	ARHGEF10L
1269	ENSG00000074966.11	18.6169	3.2878	0.726214	4.52731	5.97383e-06	4.7913e-05	TXK
1270	ENSG00000075035.10	99.0773	1.21404	0.373522	3.25026	0.001153	0.00527523	WSCD2
1271	ENSG00000075043.20	631.429	-2.02132	0.2579	-7.83763	4.59136e-15	1.17979e-13	KCNQ2
1272	ENSG00000075073.15	1.10146	-0.0637673	2.5138	-0.0253669	0.979762	NA	TACR2
1273	ENSG00000075089.10	1001.52	-0.156259	0.239773	-0.651695	0.514598	0.694423	ACTR6
1274	ENSG00000075131.10	463.626	-0.781457	0.208297	-3.75165	0.000175672	0.00100713	TIPIN
1275	ENSG00000075142.14	4786.72	1.36513	0.147307	9.26722	1.91063e-20	7.54041e-19	SRI
1276	ENSG00000075151.23	3265.07	-0.0858288	0.152046	-0.564493	0.572418	0.740184	EIF4G3
1277	ENSG00000075188.9	1113.1	-0.582659	0.166931	-3.49043	0.000482251	0.00244819	NUP37
1278	ENSG00000075213.11	970.048	2.29604	0.195713	11.7317	8.77095e-32	6.24598e-30	SEMA3A
1279	ENSG00000075218.19	1306.1	-0.457594	0.222235	-2.05906	0.0394888	0.105344	GTSE1
1280	ENSG00000075223.14	368.618	0.880116	0.457383	1.92424	0.0543244	0.135877	SEMA3C
1281	ENSG00000075234.17	807.965	-0.52041	0.167125	-3.1139	0.00184629	0.0079637	TTC38
1282	ENSG00000075239.14	815.072	-0.197541	0.194281	-1.01678	0.309259	0.498991	ACAT1
1283	ENSG00000075240.17	1035.19	0.461977	0.155966	2.96203	0.00305614	0.0123181	GRAMD4
1284	ENSG00000075275.18	1107.9	-0.0427938	0.168315	-0.254249	0.799303	0.891947	CELSR1
1285	ENSG00000075290.8	11.7749	0.432336	0.970692	0.44539	0.656038	0.802882	WNT8B
1286	ENSG00000075292.19	3733.86	-0.139529	0.182546	-0.764349	0.444659	0.63316	ZNF638
1287	ENSG00000075303.13	855.422	-0.248601	0.194927	-1.27535	0.202185	0.368918	SLC25A40
1288	ENSG00000075336.12	1011.97	0.210677	0.162735	1.2946	0.195457	0.359971	TIMM21
1289	ENSG00000075340.23	2179.92	0.820281	0.239684	3.42234	0.000620847	0.00306335	ADD2
1290	ENSG00000075388.4	218.237	-6.63477	0.608422	-10.9049	1.09249e-27	6.56766e-26	FGF4
1291	ENSG00000075391.17	901.351	0.417503	0.19963	2.09139	0.0364932	0.0989354	RASAL2
1292	ENSG00000075399.14	255.524	0.821712	0.234127	3.50969	0.000448631	0.00229419	VPS9D1
1293	ENSG00000075407.18	307.117	0.686314	0.214343	3.20195	0.00136502	0.00611431	ZNF37A
1294	ENSG00000075413.19	2374.47	0.154929	0.116348	1.3316	0.18299	0.343149	MARK3
1295	ENSG00000075415.15	13577.1	0.307877	0.147705	2.0844	0.0371234	0.100339	SLC25A3
1296	ENSG00000075420.13	1723.17	0.266915	0.183602	1.45377	0.14601	0.291478	FNDC3B
1297	ENSG00000075426.12	236.549	1.51488	0.437367	3.46364	0.000532914	0.00267752	FOSL2
1298	ENSG00000075429.9	94.2928	-5.18142	0.549559	-9.42832	4.16725e-21	1.71261e-19	CACNG5
1299	ENSG00000075461.6	495.538	1.39473	0.23928	5.82885	5.58111e-09	7.45461e-08	CACNG4
1300	ENSG00000075539.15	1232.84	0.547729	0.144977	3.77803	0.000158075	0.000919703	FRYL
1301	ENSG00000075568.17	1596.46	0.143537	0.194157	0.739283	0.459735	0.646265	TMEM131
1302	ENSG00000075618.18	11446.5	-1.2109	0.196928	-6.14894	7.80038e-10	1.16018e-08	FSCN1
1303	ENSG00000075624.17	96707.6	-0.339329	0.153604	-2.20911	0.0271668	0.0783862	ACTB
1304	ENSG00000075643.6	71.8148	-1.58823	0.428494	-3.70654	0.000210111	0.00118279	MOCOS
1305	ENSG00000075651.16	285.514	0.723152	0.271091	2.66756	0.00764034	0.0271519	PLD1
1306	ENSG00000075673.12	93.4191	-2.64696	0.395855	-6.68668	2.28287e-11	4.09807e-10	ATP12A
1307	ENSG00000075702.19	528.133	-0.531417	0.241541	-2.20011	0.0277992	0.0799183	WDR62
1308	ENSG00000075711.21	1972.75	0.0866965	0.14009	0.618865	0.536005	0.711938	DLG1
1309	ENSG00000075785.14	6897.81	0.255604	0.147634	1.73134	0.083391	0.190033	RAB7A
1310	ENSG00000075790.12	870.407	0.55267	0.200698	2.75374	0.00589187	0.0217299	BCAP29
1311	ENSG00000075826.17	375.315	0.748331	0.219695	3.40623	0.000658661	0.00322836	SEC31B
1312	ENSG00000075856.12	1861.93	-0.487472	0.168677	-2.88997	0.00385277	0.0150832	SART3
1313	ENSG00000075884.14	6.21691	1.3898	1.29782	1.07087	0.284226	0.470555	ARHGAP15
1314	ENSG00000075886.11	2.47659	-3.48231	2.01279	-1.73009	0.0836149	0.190452	TUBA3D
1315	ENSG00000075891.23	91.8028	-1.50724	0.437458	-3.44545	0.000570119	0.00284016	PAX2
1316	ENSG00000075914.13	1571.16	-0.975105	0.174716	-5.58108	2.39027e-08	2.9173e-07	EXOSC7
1317	ENSG00000075945.13	1265.99	1.96693	0.226489	8.68443	3.8065e-18	1.26802e-16	KIFAP3
1318	ENSG00000075975.17	1089.1	0.253493	0.136161	1.86172	0.0626432	0.152141	MKRN2
1319	ENSG00000076003.5	2753.72	-1.40984	0.150458	-9.37036	7.22876e-21	2.9381e-19	MCM6
1320	ENSG00000076043.11	1723.84	-0.29294	0.122974	-2.38213	0.0172126	0.0537634	REXO2
1321	ENSG00000076053.12	1943.91	-0.177776	0.18731	-0.949101	0.342569	0.534579	RBM7
1322	ENSG00000076067.13	1285.69	0.364457	0.192413	1.89414	0.0582068	0.14371	RBMS2
1323	ENSG00000076108.12	4807.35	0.278214	0.202378	1.37472	0.169217	0.324115	BAZ2A
1324	ENSG00000076201.16	867.853	-0.258892	0.240759	-1.07532	0.282233	0.468095	PTPN23
1325	ENSG00000076242.16	1329.84	-0.134883	0.145291	-0.928367	0.353217	0.545733	MLH1
1326	ENSG00000076248.11	3432.39	-1.33579	0.135188	-9.88097	5.03442e-23	2.32392e-21	UNG
1327	ENSG00000076258.10	148.053	0.583883	0.234292	2.49211	0.0126985	0.0419079	FMO4
1328	ENSG00000076321.11	565.718	0.560273	0.167608	3.34276	0.000829487	0.00395832	KLHL20
1329	ENSG00000076344.16	14.1392	-1.37607	0.860344	-1.59945	0.109722	0.234057	RGS11
1330	ENSG00000076351.13	315.967	0.536892	0.245275	2.18894	0.0286011	0.0816588	SLC46A1
1331	ENSG00000076356.7	3416.78	-2.35593	0.183434	-12.8435	9.35481e-38	8.36753e-36	PLXNA2
1332	ENSG00000076382.17	1872.06	-0.489719	0.202875	-2.4139	0.0157828	0.0501765	SPAG5
1333	ENSG00000076513.17	1328.07	0.395733	0.126509	3.1281	0.0017594	0.0076361	ANKRD13A
1334	ENSG00000076554.16	2057.09	-0.71265	0.1274	-5.59378	2.22173e-08	2.72059e-07	TPD52
1335	ENSG00000076555.15	891.283	1.88783	0.216988	8.70017	3.31394e-18	1.10966e-16	ACACB
1336	ENSG00000076604.15	2583.01	-0.154569	0.146598	-1.05437	0.291712	0.479142	TRAF4
1337	ENSG00000076641.4	76.9146	2.26537	0.411564	5.5043	3.70647e-08	4.40314e-07	PAG1
1338	ENSG00000076650.7	320.995	-0.0669805	0.212861	-0.314667	0.753014	0.864924	GPATCH1
1339	ENSG00000076662.10	232.848	0.116116	0.212974	0.545214	0.585606	0.750536	ICAM3
1340	ENSG00000076685.19	2373.03	0.302789	0.14095	2.1482	0.0316976	0.0885066	NT5C2
1341	ENSG00000076706.17	636.933	0.229642	0.183102	1.25417	0.209778	0.379295	MCAM
1342	ENSG00000076716.9	4923.65	-1.84638	0.172629	-10.6956	1.06677e-26	6.11442e-25	GPC4
1343	ENSG00000076770.15	1083.41	-0.774665	0.294376	-2.63155	0.00849961	0.0297233	MBNL3
1344	ENSG00000076826.10	603.108	-0.762799	0.196899	-3.87406	0.000107039	0.000649673	CAMSAP3
1345	ENSG00000076864.20	403.032	-1.20717	0.250657	-4.81603	1.46444e-06	1.32317e-05	RAP1GAP
1346	ENSG00000076924.12	893.392	-0.254422	0.157163	-1.61884	0.105482	0.227017	XAB2
1347	ENSG00000076928.18	907.465	-0.168133	0.161554	-1.04072	0.298005	0.486144	ARHGEF1
1348	ENSG00000076944.16	1228.74	-0.0811831	0.14693	-0.552528	0.580587	0.74682	STXBP2
1349	ENSG00000076984.18	1010.37	0.0835562	0.132678	0.629765	0.528848	0.706461	MAP2K7
1350	ENSG00000077009.13	924.652	-1.03467	0.175574	-5.89307	3.7908e-09	5.22068e-08	NMRK2
1351	ENSG00000077044.11	1077.85	0.2396	0.156456	1.53142	0.125665	0.260083	DGKD
1352	ENSG00000077063.11	917.422	2.31549	0.280472	8.25569	1.51023e-16	4.4363e-15	CTTNBP2
1353	ENSG00000077080.10	20.541	-3.84566	0.771703	-4.98334	6.24949e-07	6.07328e-06	ACTL6B
1354	ENSG00000077092.19	718.611	1.72445	0.247019	6.98103	2.9303e-12	5.79557e-11	RARB
1355	ENSG00000077097.16	5342.8	0.0654865	0.133994	0.488726	0.625036	0.781068	TOP2B
1356	ENSG00000077147.16	8403.51	-0.355707	0.172531	-2.06169	0.039237	0.104867	TM9SF3
1357	ENSG00000077150.20	384.105	-0.415917	0.209587	-1.98447	0.047204	0.121463	NFKB2
1358	ENSG00000077152.11	1295.53	-0.6461	0.209407	-3.08538	0.00203293	0.00864559	UBE2T
1359	ENSG00000077157.22	19833.7	5.93813	0.199684	29.7376	2.50856e-194	9.26376e-191	PPP1R12B
1360	ENSG00000077232.19	5907.18	-0.281072	0.129386	-2.17235	0.0298296	0.084368	DNAJC10
1361	ENSG00000077235.18	2417.52	-0.0710613	0.112234	-0.633154	0.526633	0.704704	GTF3C1
1362	ENSG00000077238.14	1491.41	0.549279	0.206041	2.66586	0.00767906	0.0272595	IL4R
1363	ENSG00000077254.14	2233.39	-0.110757	0.128351	-0.862924	0.388179	0.580529	USP33
1364	ENSG00000077264.16	142.771	0.856683	0.291028	2.94364	0.00324375	0.0129612	PAK3
1365	ENSG00000077274.9	282.5	0.965066	0.372438	2.59121	0.00956394	0.0328848	CAPN6
1366	ENSG00000077279.20	188.818	0.942308	0.308319	3.05628	0.00224103	0.00940128	DCX
1367	ENSG00000077312.9	3074.48	-0.925483	0.161468	-5.73167	9.94476e-09	1.28024e-07	SNRPA
1368	ENSG00000077327.16	12.2253	-0.170995	0.798019	-0.214274	0.830333	0.910806	SPAG6
1369	ENSG00000077348.9	668.222	-0.854413	0.181711	-4.70206	2.57556e-06	2.20677e-05	EXOSC5
1370	ENSG00000077380.16	3036.84	0.127719	0.12243	1.04319	0.296859	0.485067	DYNC1I2
1371	ENSG00000077420.16	12.2121	0.713803	0.818776	0.871792	0.383322	0.575795	APBB1IP
1372	ENSG00000077454.16	998.926	0.772113	0.16935	4.55928	5.13302e-06	4.16213e-05	LRCH4
1373	ENSG00000077458.13	822.751	-0.423239	0.200396	-2.11202	0.0346851	0.0950204	FAM76B
1374	ENSG00000077463.15	512.895	0.0709248	0.183501	0.386509	0.69912	0.831405	SIRT6
1375	ENSG00000077498.9	1.0171	-2.03983	2.58191	-0.790048	0.4295	NA	TYR
1376	ENSG00000077514.9	1207.53	-0.537072	0.181924	-2.95217	0.00315547	0.0126621	POLD3
1377	ENSG00000077522.15	2576.31	5.53363	0.200943	27.5383	6.10408e-167	1.1044e-163	ACTN2
1378	ENSG00000077549.19	7548	-0.209275	0.127369	-1.64305	0.100372	0.218713	CAPZB
1379	ENSG00000077585.14	212.809	-0.366654	0.215743	-1.69949	0.0892263	0.199974	GPR137B
1380	ENSG00000077616.11	1299.8	1.19582	0.191382	6.24832	4.14898e-10	6.38399e-09	NAALAD2
1381	ENSG00000077684.16	1681.47	-0.880371	0.176693	-4.9825	6.27677e-07	6.0975e-06	JADE1
1382	ENSG00000077713.19	475.761	-0.560043	0.152505	-3.67229	0.000240382	0.00133174	SLC25A43
1383	ENSG00000077721.16	2621.09	0.20497	0.116992	1.752	0.0797742	0.183647	UBE2A
1384	ENSG00000077782.22	13603.5	-1.05022	0.245798	-4.27268	1.93139e-05	0.000138646	FGFR1
1385	ENSG00000077800.13	1.14205	-3.43138	2.7106	-1.26591	0.205545	NA	FKBP6
1386	ENSG00000077935.17	3.95939	-0.824642	1.39121	-0.59275	0.553348	0.726057	SMC1B
1387	ENSG00000077942.19	6388.04	-1.04855	0.132487	-7.91438	2.48497e-15	6.59511e-14	FBLN1
1388	ENSG00000077943.8	961.351	-3.93374	0.292596	-13.4443	3.3271e-41	3.32067e-39	ITGA8
1389	ENSG00000077984.6	0.340904	2.13628	4.05226	0.527181	0.598068	NA	CST7
1390	ENSG00000078018.21	133.104	1.95701	0.405348	4.82799	1.3792e-06	1.25329e-05	MAP2
1391	ENSG00000078043.16	1475.87	0.202985	0.152433	1.33163	0.18298	0.343149	PIAS2
1392	ENSG00000078053.17	97.4517	-1.18674	0.356249	-3.33122	0.000864657	0.00410343	AMPH
1393	ENSG00000078061.14	1657.41	0.0784311	0.163585	0.479452	0.631617	0.785608	ARAF
1394	ENSG00000078070.13	996.881	-0.142045	0.148593	-0.955938	0.339103	0.531056	MCCC1
1395	ENSG00000078081.8	26.216	0.767249	0.620511	1.23648	0.21628	0.387957	LAMP3
1396	ENSG00000078098.14	0.267577	-1.35067	4.04541	-0.333877	0.738472	NA	FAP
1397	ENSG00000078114.19	16142.3	2.74574	0.221103	12.4184	2.07799e-35	1.72166e-33	NEBL
1398	ENSG00000078124.13	959.866	0.844171	0.155627	5.42434	5.81699e-08	6.71291e-07	ACER3
1399	ENSG00000078140.14	5256.29	-0.403436	0.145861	-2.7659	0.00567668	0.0210504	UBE2K
1400	ENSG00000078142.13	1385.49	0.191032	0.148246	1.28861	0.197534	0.362712	PIK3C3
1401	ENSG00000078177.14	1277.38	0.112645	0.206084	0.546597	0.584655	0.749779	N4BP2
1402	ENSG00000078237.7	414.68	0.636955	0.171435	3.71544	0.000202852	0.00114517	TIGAR
1403	ENSG00000078246.17	1064.01	-0.302462	0.152898	-1.97819	0.0479075	0.1229	TULP3
1404	ENSG00000078269.15	450.525	-0.429644	0.236128	-1.81954	0.0688289	0.163687	SYNJ2
1405	ENSG00000078295.17	378.334	-4.00796	0.402723	-9.95215	2.46786e-23	1.16413e-21	ADCY2
1406	ENSG00000078304.19	3664.9	0.0228902	0.138085	0.165769	0.868339	0.932864	PPP2R5C
1407	ENSG00000078319.10	821.411	-0.0592507	0.154513	-0.383467	0.701373	0.832786	PMS2P1
1408	ENSG00000078328.23	290.081	-1.27245	0.327051	-3.89068	9.99625e-05	0.000611255	RBFOX1
1409	ENSG00000078369.18	12302.4	0.179209	0.145759	1.22949	0.218889	0.391116	GNB1
1410	ENSG00000078399.19	10.3576	6.0572	1.48152	4.08851	4.34146e-05	0.000290366	HOXA9
1411	ENSG00000078401.7	101.184	3.95675	0.37204	10.6353	2.04182e-26	1.14742e-24	EDN1
1412	ENSG00000078403.17	2275.99	-0.023926	0.150145	-0.159352	0.873391	0.935711	MLLT10
1413	ENSG00000078487.18	86.0264	1.38891	0.334498	4.15221	3.29278e-05	0.000225121	ZCWPW1
1414	ENSG00000078549.15	333.838	-2.85428	0.248523	-11.485	1.57012e-30	1.0625e-28	ADCYAP1R1
1415	ENSG00000078579.9	6.05429	-1.19383	1.1365	-1.05044	0.293517	0.481143	FGF20
1416	ENSG00000078589.13	0.181828	1.3866	4.08047	0.339812	0.733998	NA	P2RY10
1417	ENSG00000078596.11	966.907	-1.08095	0.29121	-3.71194	0.000205677	0.00115884	ITM2A
1418	ENSG00000078618.22	4471.64	-0.0291143	0.118403	-0.245892	0.805766	0.895868	NRDC
1419	ENSG00000078668.14	4134.4	0.518066	0.126963	4.08046	4.49461e-05	0.000299525	VDAC3
1420	ENSG00000078674.18	2544.22	0.297347	0.17342	1.71461	0.0864175	0.195373	PCM1
1421	ENSG00000078687.17	667.484	-0.360231	0.205656	-1.75162	0.0798398	0.18372	TNRC6C
1422	ENSG00000078699.22	1507.41	0.653625	0.163443	3.99911	6.35815e-05	0.000408662	CBFA2T2
1423	ENSG00000078725.13	616.254	-0.48022	0.255548	-1.87918	0.0602199	0.147613	BRINP1
1424	ENSG00000078747.16	1573.6	0.233767	0.136838	1.70835	0.0875707	0.197324	ITCH
1425	ENSG00000078795.17	0.874564	-1.77383	3.12419	-0.567771	0.57019	NA	PKD2L2
1426	ENSG00000078804.13	1635.79	2.94473	0.314966	9.34936	8.81776e-21	3.55599e-19	TP53INP2
1427	ENSG00000078808.19	3171.84	-0.0176183	0.16232	-0.10854	0.913567	0.957381	SDF4
1428	ENSG00000078814.17	141.215	3.63822	0.455302	7.99077	1.34094e-15	3.64109e-14	MYH7B
1429	ENSG00000078898.7	0.606986	-1.07995	3.99322	-0.270446	0.786817	NA	BPIFB2
1430	ENSG00000078900.15	145.32	0.225193	0.370742	0.607412	0.543577	0.71823	TP73
1431	ENSG00000078902.16	1235.23	0.124691	0.164996	0.755721	0.449816	0.637452	TOLLIP
1432	ENSG00000078967.13	233.191	0.74943	0.222338	3.37068	0.000749841	0.003619	UBE2D4
1433	ENSG00000079101.16	20.4314	-1.04996	0.645688	-1.62611	0.103926	0.224436	CLUL1
1434	ENSG00000079102.16	997.61	1.0387	0.262497	3.95702	7.589e-05	0.00047871	RUNX1T1
1435	ENSG00000079112.10	23.1796	2.46516	0.676943	3.64161	0.000270943	0.00147668	CDH17
1436	ENSG00000079134.12	1359.12	-0.247188	0.177979	-1.38886	0.164874	0.318107	THOC1
1437	ENSG00000079150.18	393.924	0.00381571	0.184455	0.0206864	0.983496	0.992364	FKBP7
1438	ENSG00000079156.17	238.907	-1.04606	0.242471	-4.31415	1.60215e-05	0.000117391	OSBPL6
1439	ENSG00000079215.15	619.464	2.82755	0.358086	7.8963	2.8731e-15	7.53242e-14	SLC1A3
1440	ENSG00000079246.16	11174	-0.394886	0.14489	-2.72543	0.00642185	0.0233975	XRCC5
1441	ENSG00000079257.8	332.578	0.920762	0.197036	4.67306	2.9674e-06	2.5117e-05	LXN
1442	ENSG00000079263.19	2.41153	1.75445	1.70721	1.02767	0.304105	0.493015	SP140
1443	ENSG00000079277.22	564.18	0.512789	0.167319	3.06474	0.00217859	0.00917058	MKNK1
1444	ENSG00000079308.20	387.103	-0.487449	0.290234	-1.6795	0.0930539	0.206689	TNS1
1445	ENSG00000079313.15	1167.49	-0.0799388	0.168359	-0.474811	0.634922	0.788202	REXO1
1446	ENSG00000079332.15	2970.17	-0.143881	0.121828	-1.18102	0.237596	0.413761	SAR1A
1447	ENSG00000079335.20	345.005	0.127539	0.173338	0.735785	0.461862	0.64798	CDC14A
1448	ENSG00000079337.16	150.967	-0.306211	0.293751	-1.04242	0.297218	0.485381	RAPGEF3
1449	ENSG00000079385.23	50.2586	-0.361494	0.435015	-0.830991	0.405979	0.597061	CEACAM1
1450	ENSG00000079387.14	1383.65	-0.0596581	0.167873	-0.355376	0.722308	0.845943	SENP1
1451	ENSG00000079393.21	225.979	3.69917	0.337841	10.9495	6.68481e-28	4.06594e-26	DUSP13
1452	ENSG00000079432.9	1627.28	0.742095	0.135283	5.4855	4.12305e-08	4.86227e-07	CIC
1453	ENSG00000079435.10	199.207	0.591174	0.209716	2.81893	0.00481844	0.0183414	LIPE
1454	ENSG00000079459.13	7311.94	0.306919	0.125844	2.43888	0.0147329	0.0473218	FDFT1
1455	ENSG00000079462.8	1416.79	-0.263779	0.155017	-1.70161	0.0888281	0.19939	PAFAH1B3
1456	ENSG00000079482.14	420.48	1.87649	0.219606	8.54479	1.28765e-17	4.10936e-16	OPHN1
1457	ENSG00000079557.5	1.1187	-2.20744	2.96664	-0.74409	0.456822	NA	AFM
1458	ENSG00000079616.13	2389.01	-0.512458	0.17549	-2.92015	0.00349859	0.0138773	KIF22
1459	ENSG00000079689.14	30.131	8.58233	1.42465	6.02418	1.69966e-09	2.43414e-08	SCGN
1460	ENSG00000079691.18	579.007	-0.037527	0.157407	-0.238407	0.811565	0.899181	CARMIL1
1461	ENSG00000079739.17	3924.69	-0.0796099	0.200774	-0.396515	0.691725	0.826638	PGM1
1462	ENSG00000079785.16	3490.34	-0.362872	0.145743	-2.48981	0.012781	0.0421201	DDX1
1463	ENSG00000079805.19	3044.65	0.0431105	0.156251	0.275906	0.78262	0.882436	DNM2
1464	ENSG00000079819.19	3732.34	-0.866674	0.157302	-5.50962	3.59604e-08	4.27392e-07	EPB41L2
1465	ENSG00000079841.18	34.7202	0.570939	0.448917	1.27181	0.203439	0.370711	RIMS1
1466	ENSG00000079931.15	192.622	-2.0682	0.232657	-8.88945	6.14144e-19	2.1688e-17	MOXD1
1467	ENSG00000079950.14	2278.95	-0.254992	0.180141	-1.41551	0.156919	0.306858	STX7
1468	ENSG00000079974.18	1103.24	-0.0858399	0.153027	-0.560946	0.574834	0.742194	RABL2B
1469	ENSG00000079999.14	1730.96	-0.173799	0.170662	-1.01838	0.308496	0.498164	KEAP1
1470	ENSG00000080031.10	20.3723	1.04319	0.61797	1.68809	0.0913949	0.20388	PTPRH
1471	ENSG00000080166.16	9.34	1.50203	0.858011	1.7506	0.0800153	0.183988	DCT
1472	ENSG00000080189.15	1530.7	0.0489527	0.149771	0.326851	0.74378	0.859065	SLC35C2
1473	ENSG00000080200.10	606.086	0.0949273	0.235905	0.402396	0.687393	0.823773	CRYBG3
1474	ENSG00000080224.17	33.9478	-2.29139	0.492365	-4.65385	3.25796e-06	2.74148e-05	EPHA6
1475	ENSG00000080293.10	3.88412	-0.827419	1.44713	-0.571764	0.567482	0.736235	SCTR
1476	ENSG00000080298.16	722.486	0.393303	0.167057	2.3543	0.0185578	0.0571706	RFX3
1477	ENSG00000080345.18	1750.89	-0.309956	0.179793	-1.72396	0.0847146	0.192415	RIF1
1478	ENSG00000080371.6	1812.79	0.476919	0.127313	3.74603	0.000179655	0.00102791	RAB21
1479	ENSG00000080493.18	70.6402	1.11524	0.349237	3.19336	0.00140629	0.00626663	SLC4A4
1480	ENSG00000080503.24	251.205	1.49842	0.337317	4.44217	8.90547e-06	6.88828e-05	SMARCA2
1481	ENSG00000080511.5	7.79327	-4.18521	1.40823	-2.97196	0.00295904	0.0119855	RDH8
1482	ENSG00000080546.13	756.992	0.723554	0.180086	4.01782	5.87394e-05	0.000379983	SESN1
1483	ENSG00000080561.14	472.812	0.215867	0.212148	1.01753	0.308902	0.498645	MID2
1484	ENSG00000080572.13	5.48	1.9133	1.19449	1.60177	0.109207	0.233191	DNAAF6
1485	ENSG00000080573.7	30.4784	-3.37843	0.59105	-5.71598	1.09074e-08	1.39375e-07	COL5A3
1486	ENSG00000080603.17	1577.03	0.200309	0.597441	0.335278	0.737415	0.85512	SRCAP
1487	ENSG00000080608.10	893.894	-0.596697	0.173704	-3.43514	0.000592253	0.00293627	PUM3
1488	ENSG00000080618.17	1.27113	2.88854	2.7923	1.03447	0.300918	NA	CPB2
1489	ENSG00000080644.16	206.316	-1.07374	0.37638	-2.85282	0.00433332	0.0167114	CHRNA3
1490	ENSG00000080709.16	274.7	1.45114	0.21438	6.769	1.29677e-11	2.4047e-10	KCNN2
1491	ENSG00000080802.19	678.64	0.408634	0.198215	2.06157	0.039249	0.104867	CNOT4
1492	ENSG00000080815.19	2123.69	0.42516	0.146509	2.90193	0.00370868	0.0145987	PSEN1
1493	ENSG00000080819.9	696.017	-0.254083	0.15943	-1.59369	0.111005	0.23623	CPOX
1494	ENSG00000080822.17	2771.58	0.0173564	0.126785	0.136896	0.891113	0.945386	CLDND1
1495	ENSG00000080823.23	950.905	-0.561918	0.26608	-2.11184	0.0347004	0.0950319	MOK
1496	ENSG00000080824.19	22855.1	-0.469024	0.188085	-2.49369	0.0126424	0.0417741	HSP90AA1
1497	ENSG00000080839.12	491.781	-0.25339	0.219276	-1.15558	0.247855	0.426472	RBL1
1498	ENSG00000080845.19	2701.11	0.337438	0.152505	2.21264	0.0269228	0.0777777	DLGAP4
1499	ENSG00000080854.16	604.552	-1.01456	0.214644	-4.72671	2.28186e-06	1.97702e-05	IGSF9B
1500	ENSG00000080910.13	1.36361	1.88546	2.41063	0.782147	0.434128	NA	CFHR2
1501	ENSG00000080947.15	223.158	0.253522	0.281641	0.900161	0.368035	0.560751	CROCCP3
1502	ENSG00000080986.13	984.985	-0.418633	0.250796	-1.66922	0.0950739	0.209985	NDC80
1503	ENSG00000081014.11	648.177	0.821197	0.215318	3.81388	0.000136804	0.000807404	AP4E1
1504	ENSG00000081019.13	656.322	0.132932	0.174074	0.763651	0.445075	0.633539	RSBN1
1505	ENSG00000081026.19	708.585	1.23007	0.214811	5.7263	1.02644e-08	1.31781e-07	MAGI3
1506	ENSG00000081041.9	4.10176	-0.118592	1.20451	-0.0984563	0.92157	0.960912	CXCL2
1507	ENSG00000081051.8	7229.38	4.69397	1.16803	4.01869	5.85217e-05	0.000378868	AFP
1508	ENSG00000081052.14	49.7578	-0.485098	0.418513	-1.1591	0.246416	0.424855	COL4A4
1509	ENSG00000081059.20	1173.34	-2.6586	0.301629	-8.81414	1.2061e-18	4.14597e-17	TCF7
1510	ENSG00000081087.15	998.118	0.681676	0.154301	4.41784	9.96934e-06	7.6403e-05	OSTM1
1511	ENSG00000081138.14	50.2497	1.58866	0.472229	3.36417	0.000767748	0.00369545	CDH7
1512	ENSG00000081148.12	28.5886	1.8361	0.537286	3.41735	0.000632333	0.00311527	IMPG2
1513	ENSG00000081154.12	7059.51	-0.393716	0.190008	-2.07211	0.0382554	0.1027	PCNP
1514	ENSG00000081177.18	1145.54	0.782351	0.135013	5.79464	6.84682e-09	8.99799e-08	EXD2
1515	ENSG00000081181.8	595.83	-1.01179	0.199887	-5.06183	4.15246e-07	4.14765e-06	ARG2
1516	ENSG00000081189.16	2760.39	8.08393	0.317099	25.4934	2.33521e-143	2.32174e-140	MEF2C
1517	ENSG00000081237.20	2.66884	-2.51994	1.73978	-1.44843	0.147498	0.293565	PTPRC
1518	ENSG00000081248.12	11.5714	-0.619541	0.752136	-0.823708	0.410105	0.601113	CACNA1S
1519	ENSG00000081277.13	60.9439	0.644177	0.468449	1.37513	0.169092	0.323975	PKP1
1520	ENSG00000081307.15	1749.93	-0.0442848	0.157373	-0.2814	0.778404	0.879915	UBA5
1521	ENSG00000081320.11	292.28	-0.533545	0.213989	-2.49333	0.0126552	0.041796	STK17B
1522	ENSG00000081377.17	3349.8	-0.839055	0.170957	-4.908	9.2011e-07	8.71239e-06	CDC14B
1523	ENSG00000081386.13	583.743	0.215289	0.186193	1.15627	0.247571	0.426249	ZNF510
1524	ENSG00000081479.15	558.865	0.534162	0.378301	1.412	0.157949	0.308243	LRP2
1525	ENSG00000081665.14	671.928	0.203743	0.173834	1.17205	0.241176	0.41827	ZNF506
1526	ENSG00000081692.13	654.538	0.0783469	0.183859	0.426125	0.670017	0.812266	JMJD4
1527	ENSG00000081721.12	928	-0.141357	0.160661	-0.879848	0.378942	0.571507	DUSP12
1528	ENSG00000081760.17	1538.16	-0.708196	0.151748	-4.66692	3.05742e-06	2.58029e-05	AACS
1529	ENSG00000081791.9	2132	0.119502	0.136707	0.874143	0.382041	0.574677	DELE1
1530	ENSG00000081803.16	528.297	-0.0615809	0.264468	-0.232848	0.815879	0.901919	CADPS2
1531	ENSG00000081818.4	37.923	0.104777	0.412314	0.254121	0.799402	0.891947	PCDHB4
1532	ENSG00000081842.18	13.2204	0.155505	0.803946	0.193428	0.846624	0.920001	PCDHA6
1533	ENSG00000081853.15	4.64364	0.0408165	1.36351	0.0299348	0.976119	0.988674	PCDHGA2
1534	ENSG00000081870.12	1203.39	-0.814677	0.192365	-4.23507	2.28483e-05	0.000161286	HSPB11
1535	ENSG00000081913.14	888.781	-0.469036	0.217782	-2.1537	0.0312639	0.0875525	PHLPP1
1536	ENSG00000081923.15	286.955	2.06282	0.269882	7.64342	2.11527e-14	5.11025e-13	ATP8B1
1537	ENSG00000081985.13	226.087	-2.75511	0.345158	-7.98218	1.43774e-15	3.88762e-14	IL12RB2
1538	ENSG00000082014.17	989.981	1.47357	0.187377	7.86421	3.71436e-15	9.65959e-14	SMARCD3
1539	ENSG00000082068.9	927.777	-0.106318	0.167627	-0.634256	0.525914	0.704069	WDR70
1540	ENSG00000082074.19	1.83201	4.52834	2.41632	1.87406	0.0609218	NA	FYB1
1541	ENSG00000082126.18	2.12189	0.512053	2.09936	0.243909	0.807301	0.896462	MPP4
1542	ENSG00000082146.13	1738.04	0.0127206	0.135241	0.0940591	0.925062	0.962094	STRADB
1543	ENSG00000082153.18	11118.1	0.000390029	0.112241	0.00347492	0.997227	0.998696	BZW1
1544	ENSG00000082175.15	13.5276	1.09428	0.919139	1.19055	0.233832	0.408704	PGR
1545	ENSG00000082196.21	108.887	-0.08557	0.341263	-0.250745	0.802011	0.893273	C1QTNF3
1546	ENSG00000082212.13	1502.69	0.298638	0.144016	2.07364	0.0381126	0.102391	ME2
1547	ENSG00000082213.18	1524.2	-0.0175329	0.126996	-0.138059	0.890194	0.944977	C5orf22
1548	ENSG00000082258.13	2280.69	0.0892509	0.146826	0.607867	0.543276	0.718053	CCNT2
1549	ENSG00000082269.17	945.778	-0.539721	0.176922	-3.05062	0.00228371	0.0095524	FAM135A
1550	ENSG00000082293.13	35.836	-1.19879	0.511516	-2.3436	0.0190985	0.058573	COL19A1
1551	ENSG00000082397.18	2479.26	0.738939	0.155715	4.74546	2.08033e-06	1.81967e-05	EPB41L3
1552	ENSG00000082438.18	256.603	0.848776	0.294342	2.88364	0.00393109	0.0153526	COBLL1
1553	ENSG00000082458.12	1689.27	0.285515	0.135921	2.1006	0.0356763	0.0971385	DLG3
1554	ENSG00000082482.14	7.44216	-1.09342	1.05914	-1.03236	0.301904	0.490369	KCNK2
1555	ENSG00000082497.12	242.431	0.731962	0.344893	2.12228	0.0338138	0.0931267	SERTAD4
1556	ENSG00000082512.15	1806.66	-1.53976	0.239171	-6.4379	1.21137e-10	1.99834e-09	TRAF5
1557	ENSG00000082515.18	1167.39	-0.385302	0.130711	-2.94774	0.00320109	0.0128232	MRPL22
1558	ENSG00000082516.9	544.813	-0.42191	0.181931	-2.31906	0.0203916	0.0619272	GEMIN5
1559	ENSG00000082556.14	24.9439	-0.587882	0.575278	-1.02191	0.306824	0.496023	OPRK1
1560	ENSG00000082641.16	4910.56	0.12473	0.187444	0.665427	0.505777	0.687074	NFE2L1
1561	ENSG00000082684.16	716.469	-1.70911	0.373841	-4.57176	4.83644e-06	3.94501e-05	SEMA5B
1562	ENSG00000082701.17	2773.45	0.510898	0.169797	3.00887	0.00262223	0.0107766	GSK3B
1563	ENSG00000082781.12	3886.08	-0.133822	0.188025	-0.711723	0.476636	0.661995	ITGB5
1564	ENSG00000082805.20	1272.22	0.303415	0.228113	1.33011	0.183482	0.34392	ERC1
1565	ENSG00000082898.19	11192.1	-0.311025	0.170793	-1.82106	0.0685971	0.163236	XPO1
1566	ENSG00000082996.20	975.773	0.241507	0.13221	1.82669	0.0677465	0.161718	RNF13
1567	ENSG00000083067.24	205.383	0.32567	0.337039	0.966266	0.333911	0.525446	TRPM3
1568	ENSG00000083093.10	799.396	-0.456087	0.175979	-2.59171	0.00954994	0.0328541	PALB2
1569	ENSG00000083097.15	707.875	1.03831	0.163379	6.35525	2.08092e-10	3.33282e-09	DOP1A
1570	ENSG00000083099.11	1113.52	0.540115	0.129747	4.16282	3.14336e-05	0.000216049	LYRM2
1571	ENSG00000083123.15	1517.47	0.60816	0.172368	3.52827	0.00041828	0.00215776	BCKDHB
1572	ENSG00000083168.11	1475.06	0.401485	0.290564	1.38174	0.16705	0.321035	KAT6A
1573	ENSG00000083223.18	608.429	0.248381	0.192773	1.28846	0.197585	0.362769	TUT7
1574	ENSG00000083290.20	1074.57	-0.0456152	0.169613	-0.268937	0.787978	0.885627	ULK2
1575	ENSG00000083307.12	739.048	0.966514	0.298192	3.24125	0.00119007	0.00542084	GRHL2
1576	ENSG00000083312.19	5318.65	0.0294578	0.153607	0.191774	0.847919	0.920838	TNPO1
1577	ENSG00000083444.17	3673.39	0.520373	0.176129	2.9545	0.00313181	0.0125749	PLOD1
1578	ENSG00000083454.22	48.1553	-1.93155	0.411964	-4.68864	2.75024e-06	2.34015e-05	P2RX5
1579	ENSG00000083457.12	520.941	-0.369807	0.227665	-1.62435	0.104302	0.225062	ITGAE
1580	ENSG00000083520.15	1402.69	-0.365339	0.145825	-2.50533	0.0122338	0.0406379	DIS3
1581	ENSG00000083535.16	444.977	0.0168615	0.188802	0.0893078	0.928837	0.964159	PIBF1
1582	ENSG00000083544.16	780.779	0.209926	0.191346	1.0971	0.272597	0.456743	TDRD3
1583	ENSG00000083622.8	0.267577	-1.35067	4.04541	-0.333877	0.738472	NA	AC000111.6
1584	ENSG00000083635.8	545.977	-0.554575	0.161463	-3.43468	0.000593245	0.00294007	NUFIP1
1585	ENSG00000083642.19	938.145	-0.161752	0.165389	-0.978008	0.32807	0.519264	PDS5B
1586	ENSG00000083720.13	9.71579	0.441031	0.79842	0.55238	0.580688	0.74688	OXCT1
1587	ENSG00000083750.13	737.216	0.669318	0.163789	4.08646	4.38013e-05	0.000292801	RRAGB
1588	ENSG00000083799.18	835.397	0.5634	0.152867	3.68556	0.000228203	0.00127162	CYLD
1589	ENSG00000083807.10	181.66	-0.624762	0.300213	-2.08106	0.037428	0.100951	SLC27A5
1590	ENSG00000083812.12	272.463	0.380209	0.219502	1.73215	0.0832474	0.189783	ZNF324
1591	ENSG00000083814.13	289.868	0.777987	0.217353	3.57937	0.000344426	0.00182223	ZNF671
1592	ENSG00000083817.9	269.21	-0.145571	0.199329	-0.730305	0.465204	0.651366	ZNF416
1593	ENSG00000083828.16	391.133	0.0826849	0.181899	0.454564	0.649423	0.798743	ZNF586
1594	ENSG00000083838.16	309.107	0.218736	0.206462	1.05945	0.289396	0.476702	ZNF446
1595	ENSG00000083844.10	507.381	0.207157	0.179078	1.1568	0.247355	0.426049	ZNF264
1596	ENSG00000083845.9	14371.1	-0.557963	0.176958	-3.15309	0.00161554	0.00707586	RPS5
1597	ENSG00000083857.14	2102.68	0.388929	0.308351	1.26132	0.207194	0.375661	FAT1
1598	ENSG00000083896.13	3635.84	-0.672634	0.137968	-4.87529	1.08651e-06	1.01212e-05	YTHDC1
1599	ENSG00000083937.10	1853.31	-0.258349	0.178181	-1.44993	0.147078	0.292981	CHMP2B
1600	ENSG00000084070.12	595.011	0.922734	0.257173	3.58799	0.000333238	0.00177211	SMAP2
1601	ENSG00000084072.17	1386.06	-0.424811	0.141487	-3.00247	0.00267801	0.0109726	PPIE
1602	ENSG00000084073.10	1412	0.0493348	0.180769	0.272916	0.784918	0.883607	ZMPSTE24
1603	ENSG00000084090.14	7808.16	0.0277801	0.138624	0.200398	0.841169	0.917165	STARD7
1604	ENSG00000084092.7	1017.58	-0.632412	0.156621	-4.03786	5.39405e-05	0.000352468	NOA1
1605	ENSG00000084093.19	2245.13	0.299807	0.13464	2.22673	0.0259656	0.0755521	REST
1606	ENSG00000084110.11	7.85293	1.32477	0.929989	1.4245	0.154302	0.302978	HAL
1607	ENSG00000084112.15	2127.03	1.19697	0.206437	5.7982	6.70292e-09	8.83131e-08	SSH1
1608	ENSG00000084207.18	18825.4	-0.438949	0.163441	-2.68567	0.00723851	0.025945	GSTP1
1609	ENSG00000084234.18	15603.4	-0.633929	0.14378	-4.40901	1.03846e-05	7.92335e-05	APLP2
1610	ENSG00000084444.14	663.622	0.378408	0.166577	2.27167	0.0231066	0.0685377	FAM234B
1611	ENSG00000084453.17	685.84	-0.220913	0.198297	-1.11405	0.265257	0.447462	SLCO1A2
1612	ENSG00000084463.8	3126.54	-0.13119	0.16976	-0.7728	0.439641	0.627989	WBP11
1613	ENSG00000084623.12	5646.22	-0.363873	0.135604	-2.68334	0.00728906	0.0260972	EIF3I
1614	ENSG00000084628.10	513.002	-0.817205	0.252701	-3.23389	0.00122118	0.00554498	NKAIN1
1615	ENSG00000084636.18	512.57	0.974167	0.277394	3.51185	0.000444995	0.00227875	COL16A1
1616	ENSG00000084652.16	1532.24	-0.0465593	0.141465	-0.329123	0.742063	0.857971	TXLNA
1617	ENSG00000084674.15	1264.43	1.24963	0.776686	1.60892	0.107633	0.230667	APOB
1618	ENSG00000084676.16	1702.21	-0.271989	0.223698	-1.21587	0.224033	0.397459	NCOA1
1619	ENSG00000084693.16	2582.47	-0.516174	0.115	-4.48846	7.17386e-06	5.66761e-05	AGBL5
1620	ENSG00000084710.14	469.105	-0.0139138	0.172917	-0.0804648	0.935868	0.967673	EFR3B
1621	ENSG00000084731.15	1294.72	-0.867655	0.172146	-5.04022	4.64987e-07	4.61949e-06	KIF3C
1622	ENSG00000084733.11	4350.15	0.0376759	0.117753	0.319957	0.749001	0.862244	RAB10
1623	ENSG00000084734.9	21.9373	-0.705116	0.788794	-0.893916	0.371367	0.564099	GCKR
1624	ENSG00000084754.12	3330.72	-0.0951501	0.137584	-0.69158	0.489201	0.672894	HADHA
1625	ENSG00000084764.12	523.998	3.35895	0.244286	13.7501	5.08576e-43	5.47778e-41	MAPRE3
1626	ENSG00000084774.14	1456.93	-0.841819	0.144286	-5.83436	5.39959e-09	7.25465e-08	CAD
1627	ENSG00000085063.17	3579.73	-0.146191	0.119691	-1.22141	0.221932	0.394958	CD59
1628	ENSG00000085117.12	695.897	1.54581	0.276403	5.5926	2.23698e-08	2.73668e-07	CD82
1629	ENSG00000085185.16	1338.06	0.375767	0.183978	2.04246	0.0411059	0.108716	BCORL1
1630	ENSG00000085224.23	2162.14	-0.11604	0.182306	-0.636515	0.524441	0.702738	ATRX
1631	ENSG00000085231.14	930.09	-0.207266	0.186563	-1.11097	0.266581	0.449225	AK6
1632	ENSG00000085265.11	0.582045	-2.45728	3.97176	-0.618689	0.536121	NA	FCN1
1633	ENSG00000085274.16	692.905	-0.306751	0.166397	-1.84349	0.0652575	0.157112	MYNN
1634	ENSG00000085276.19	508.975	4.74141	0.28982	16.3598	3.70064e-60	6.55217e-58	MECOM
1635	ENSG00000085365.18	2142.22	-0.0773821	0.158142	-0.489321	0.624615	0.780892	SCAMP1
1636	ENSG00000085377.15	1467.31	0.00425372	0.145976	0.0291398	0.976753	0.989073	PREP
1637	ENSG00000085382.12	1051.25	-0.16327	0.164122	-0.994808	0.31983	0.510307	HACE1
1638	ENSG00000085415.16	1041.54	-0.394115	0.156425	-2.51952	0.0117515	0.0392779	SEH1L
1639	ENSG00000085433.16	203.665	1.12769	0.222494	5.06842	4.01135e-07	4.01601e-06	WDR47
1640	ENSG00000085449.15	2640.45	-0.633178	0.147312	-4.29822	1.72175e-05	0.000124985	WDFY1
1641	ENSG00000085465.13	123.425	-0.401291	0.310866	-1.29088	0.196745	0.361728	OVGP1
1642	ENSG00000085491.17	1978.45	-0.589576	0.123849	-4.76044	1.93174e-06	1.70312e-05	SLC25A24
1643	ENSG00000085511.20	1473.94	-0.618116	0.124939	-4.94734	7.52327e-07	7.22424e-06	MAP3K4
1644	ENSG00000085514.16	28.0021	-0.277501	0.477747	-0.580852	0.56134	0.731982	PILRA
1645	ENSG00000085552.17	726.29	0.52913	0.221562	2.38818	0.0169318	0.053066	IGSF9
1646	ENSG00000085563.15	1.86235	-3.03842	2.1964	-1.38337	0.166552	NA	ABCB1
1647	ENSG00000085644.14	406.545	0.647365	0.22203	2.91566	0.00354935	0.0140528	ZNF213
1648	ENSG00000085662.14	4497.09	0.0691276	0.154489	0.447458	0.654544	0.80178	AKR1B1
1649	ENSG00000085719.13	1376.22	0.68596	0.139471	4.91831	8.72961e-07	8.2872e-06	CPNE3
1650	ENSG00000085721.13	1124.84	-0.160603	0.157949	-1.0168	0.309246	0.498991	RRN3
1651	ENSG00000085733.16	3814.42	0.134101	0.128092	1.04691	0.295139	0.482962	CTTN
1652	ENSG00000085741.13	309.216	2.18714	0.315002	6.94325	3.83177e-12	7.49821e-11	WNT11
1653	ENSG00000085760.15	1514.68	-0.175519	0.130723	-1.34268	0.179376	0.338274	MTIF2
1654	ENSG00000085788.14	1808.9	0.324057	0.152509	2.12484	0.0336001	0.0926171	DDHD2
1655	ENSG00000085831.16	246.26	0.44202	0.261894	1.68778	0.0914536	0.203956	TTC39A
1656	ENSG00000085832.17	2044.46	0.629172	0.129847	4.84548	1.26307e-06	1.15655e-05	EPS15
1657	ENSG00000085840.13	782.74	-1.33337	0.224051	-5.95119	2.66195e-09	3.72557e-08	ORC1
1658	ENSG00000085871.9	1249.31	-0.313683	0.202969	-1.54548	0.122231	0.255043	MGST2
1659	ENSG00000085872.15	1237.93	-0.285344	0.161206	-1.77006	0.0767166	0.17821	CHERP
1660	ENSG00000085978.22	851.439	-0.42958	0.145526	-2.95191	0.00315812	0.0126707	ATG16L1
1661	ENSG00000085982.14	660.693	0.623985	0.164502	3.79317	0.000148735	0.000870062	USP40
1662	ENSG00000085998.14	2920.83	0.0835587	0.138069	0.605193	0.545051	0.719479	POMGNT1
1663	ENSG00000085999.13	978.977	-1.19076	0.191963	-6.20308	5.53702e-10	8.3703e-09	RAD54L
1664	ENSG00000086015.22	1711.4	0.232719	0.178961	1.30039	0.193467	0.357249	MAST2
1665	ENSG00000086061.16	5356.41	-0.26005	0.143657	-1.81021	0.0702633	0.166374	DNAJA1
1666	ENSG00000086062.13	3612.72	-0.107898	0.164234	-0.656977	0.511196	0.691595	B4GALT1
1667	ENSG00000086065.14	2381.02	0.0248288	0.199886	0.124215	0.901145	0.950679	CHMP5
1668	ENSG00000086102.19	1146.99	0.0541388	0.15053	0.359655	0.719105	0.844074	NFX1
1669	ENSG00000086159.13	10.4666	-2.34896	1.01937	-2.30432	0.0212044	0.0639373	AQP6
1670	ENSG00000086189.11	892.039	-0.548239	0.169984	-3.22524	0.00125867	0.0056932	DIMT1
1671	ENSG00000086200.17	1143.89	-0.302047	0.143213	-2.10908	0.034938	0.0954988	IPO11
1672	ENSG00000086205.18	0.145511	-0.536958	4.08047	-0.131592	0.895307	NA	FOLH1
1673	ENSG00000086232.13	5504.87	-0.195507	0.145075	-1.34763	0.177777	0.336128	EIF2AK1
1674	ENSG00000086288.12	273.925	-0.692948	0.410444	-1.68829	0.0913555	0.203827	NME8
1675	ENSG00000086289.12	294.844	0.271314	0.210237	1.29051	0.196873	0.361832	EPDR1
1676	ENSG00000086300.16	691.362	0.0348915	0.230125	0.15162	0.879487	0.93918	SNX10
1677	ENSG00000086475.15	5614.02	-1.36276	0.16185	-8.4199	3.7682e-17	1.16378e-15	SEPHS1
1678	ENSG00000086504.18	2317.52	0.0818171	0.157512	0.519433	0.603459	0.764618	MRPL28
1679	ENSG00000086506.3	13.1049	-1.36933	0.783029	-1.74877	0.0803316	0.184601	HBQ1
1680	ENSG00000086544.3	610.985	0.451075	0.210592	2.14194	0.0321986	0.0896331	ITPKC
1681	ENSG00000086548.9	10.9823	-1.53019	1.09326	-1.39966	0.161616	0.313318	CEACAM6
1682	ENSG00000086570.13	52.3321	0.279163	0.441634	0.632114	0.527313	0.705284	FAT2
1683	ENSG00000086589.12	1231.06	0.0206364	0.135006	0.152855	0.878513	0.938644	RBM22
1684	ENSG00000086598.11	8026.57	-0.186021	0.126053	-1.47573	0.140015	0.282522	TMED2
1685	ENSG00000086619.14	211.955	-0.341511	0.265486	-1.28636	0.198316	0.363735	ERO1B
1686	ENSG00000086666.19	3591.29	0.141825	0.14614	0.970472	0.331811	0.523135	ZFAND6
1687	ENSG00000086696.11	30.1429	3.22653	0.836315	3.85804	0.000114302	0.000690031	HSD17B2
1688	ENSG00000086712.13	1670.71	-0.564456	0.163372	-3.45504	0.000550201	0.00275047	TXLNG
1689	ENSG00000086717.18	25.9565	-1.69348	0.697231	-2.42887	0.015146	0.0484501	PPEF1
1690	ENSG00000086730.17	11.4314	1.14703	0.794071	1.44449	0.148601	0.295284	LAT2
1691	ENSG00000086758.16	3768.85	0.341872	0.215541	1.58611	0.112714	0.239019	HUWE1
1692	ENSG00000086827.9	804.013	-0.251401	0.177936	-1.41287	0.157693	0.307929	ZW10
1693	ENSG00000086848.15	825.325	0.523014	0.158174	3.30657	0.000944464	0.00443414	ALG9
1694	ENSG00000086967.10	106.899	-1.23236	0.393651	-3.13058	0.00174459	0.00757818	MYBPC2
1695	ENSG00000086991.13	101.699	-0.262337	0.36423	-0.720252	0.47137	0.657075	NOX4
1696	ENSG00000087008.16	295.479	-0.272414	0.192159	-1.41765	0.156293	0.305913	ACOX3
1697	ENSG00000087053.20	2008.55	-0.416694	0.128827	-3.23453	0.00121843	0.00553736	MTMR2
1698	ENSG00000087074.8	1786.79	0.519421	0.141453	3.67204	0.000240622	0.00133221	PPP1R15A
1699	ENSG00000087076.9	669.768	-0.100783	0.22218	-0.453611	0.650109	0.799242	HSD17B14
1700	ENSG00000087077.14	1573.79	-0.675725	0.156338	-4.3222	1.54482e-05	0.000113609	TRIP6
1701	ENSG00000087085.16	217.014	1.47902	0.25994	5.68987	1.27137e-08	1.61024e-07	ACHE
1702	ENSG00000087086.15	17408.9	-0.179575	0.189408	-0.948086	0.343085	0.535038	FTL
1703	ENSG00000087087.20	2025.28	-0.520049	0.184684	-2.81588	0.00486435	0.018489	SRRT
1704	ENSG00000087088.20	2993.01	-0.246358	0.172836	-1.42539	0.154044	0.30261	BAX
1705	ENSG00000087095.13	1515.23	0.349819	0.148055	2.36276	0.0181392	0.0561292	NLK
1706	ENSG00000087111.21	1894.27	0.852574	0.177767	4.79603	1.61839e-06	1.45362e-05	PIGS
1707	ENSG00000087116.16	439.312	0.584107	0.187645	3.11283	0.00185304	0.00798752	ADAMTS2
1708	ENSG00000087128.10	188.46	-3.36221	0.350719	-9.58664	9.10015e-22	3.91412e-20	TMPRSS11E
1709	ENSG00000087152.16	3350.14	-0.220067	0.109811	-2.00404	0.0450654	0.116962	ATXN7L3
1710	ENSG00000087157.19	1017.79	-0.0234258	0.136262	-0.171917	0.863503	0.929793	PGS1
1711	ENSG00000087191.13	4038.58	0.0114279	0.173031	0.0660454	0.947342	0.973554	PSMC5
1712	ENSG00000087206.17	1049.2	-0.461477	0.150014	-3.07623	0.00209637	0.00887069	UIMC1
1713	ENSG00000087237.12	3.09342	5.29169	1.96202	2.69707	0.00699536	0.0251993	CETP
1714	ENSG00000087245.13	5692.52	-1.72951	0.21794	-7.93571	2.09295e-15	5.56613e-14	MMP2
1715	ENSG00000087250.9	0.2793	-1.40394	4.04047	-0.347469	0.728239	NA	MT3
1716	ENSG00000087253.13	241.157	-0.0934696	0.306371	-0.305087	0.7603	0.868929	LPCAT2
1717	ENSG00000087258.16	335.52	-0.711194	0.317912	-2.23708	0.0252814	0.0738363	GNAO1
1718	ENSG00000087263.17	1133.85	-0.482633	0.161758	-2.98368	0.00284809	0.0115832	OGFOD1
1719	ENSG00000087266.17	990.499	-0.0734286	0.162883	-0.450805	0.65213	0.800606	SH3BP2
1720	ENSG00000087269.16	939.23	-0.272935	0.196579	-1.38842	0.165009	0.318296	NOP14
1721	ENSG00000087274.18	5687.21	0.342297	0.157651	2.17124	0.0299134	0.0845371	ADD1
1722	ENSG00000087299.12	747.234	-0.387875	0.158234	-2.45127	0.0142353	0.0460324	L2HGDH
1723	ENSG00000087301.9	850.885	-0.542235	0.176112	-3.07893	0.00207749	0.0088009	TXNDC16
1724	ENSG00000087302.9	6333.68	-0.0930354	0.126133	-0.7376	0.460758	0.647149	RTRAF
1725	ENSG00000087303.18	2166.35	3.04092	0.188447	16.1368	1.40718e-58	2.39313e-56	NID2
1726	ENSG00000087338.5	1234.16	-0.359817	0.156267	-2.30258	0.0213023	0.0641576	GMCL1
1727	ENSG00000087365.16	4568.14	-0.216177	0.152464	-1.41789	0.156224	0.305822	SF3B2
1728	ENSG00000087448.11	1272.73	0.472586	0.162953	2.90014	0.00372999	0.0146714	KLHL42
1729	ENSG00000087460.29	44942.6	0.49844	0.169068	2.94817	0.00319661	0.0128092	GNAS
1730	ENSG00000087470.19	2492.56	0.2945	0.114282	2.57696	0.00996745	0.0341179	DNM1L
1731	ENSG00000087494.16	1.65043	-0.119972	1.94867	-0.061566	0.950908	NA	PTHLH
1732	ENSG00000087495.17	142.687	3.80155	0.385318	9.86601	5.84434e-23	2.68342e-21	PHACTR3
1733	ENSG00000087502.18	1357.1	0.214719	0.152992	1.40346	0.160479	0.311815	ERGIC2
1734	ENSG00000087510.7	430.257	1.65099	0.367981	4.48663	7.2359e-06	5.71139e-05	TFAP2C
1735	ENSG00000087586.18	1748.94	-0.478292	0.225968	-2.11664	0.0342904	0.0941385	AURKA
1736	ENSG00000087589.17	2.97675	-0.744508	1.38998	-0.535625	0.592218	0.755656	CASS4
1737	ENSG00000087842.11	786.592	0.441194	0.201383	2.19082	0.0284646	0.0813859	PIR
1738	ENSG00000087884.14	616.901	0.0716692	0.161389	0.444078	0.656986	0.803491	AAMDC
1739	ENSG00000087903.13	276.646	-0.765415	0.26592	-2.87837	0.00399736	0.0155784	RFX2
1740	ENSG00000087995.16	918.55	-0.199763	0.131767	-1.51603	0.129512	0.26634	METTL2A
1741	ENSG00000088002.12	26.3286	-2.09331	0.639534	-3.27317	0.00106347	0.00490644	SULT2B1
1742	ENSG00000088035.18	614.817	-0.271015	0.168526	-1.60815	0.107802	0.230944	ALG6
1743	ENSG00000088038.19	1634.71	-0.329218	0.150796	-2.1832	0.0290212	0.0825619	CNOT3
1744	ENSG00000088053.11	5.53056	0.658105	1.1664	0.564221	0.572604	0.740349	GP6
1745	ENSG00000088179.9	1191.31	-0.0352142	0.156164	-0.225495	0.821594	0.90568	PTPN4
1746	ENSG00000088205.13	2450.77	-0.17059	0.123002	-1.38689	0.165477	0.31877	DDX18
1747	ENSG00000088247.18	7672.94	-0.35479	0.166257	-2.13399	0.0328438	0.0909495	KHSRP
1748	ENSG00000088256.9	1300.73	0.703443	0.188165	3.73845	0.000185159	0.00105603	GNA11
1749	ENSG00000088280.19	1179.58	-0.672022	0.149184	-4.50465	6.64831e-06	5.29448e-05	ASAP3
1750	ENSG00000088298.13	935.507	-0.156375	0.186737	-0.837405	0.402365	0.593672	EDEM2
1751	ENSG00000088305.18	5785.9	-1.76731	0.248656	-7.10747	1.18193e-12	2.43062e-11	DNMT3B
1752	ENSG00000088320.4	0.449752	-0.442382	3.93836	-0.112326	0.910565	NA	REM1
1753	ENSG00000088325.16	5971.06	-0.375543	0.244962	-1.53306	0.12526	0.259507	TPX2
1754	ENSG00000088340.17	269.307	1.00262	0.42857	2.33946	0.0193118	0.059113	FER1L4
1755	ENSG00000088356.6	1104.88	-0.0202398	0.157005	-0.128911	0.897428	0.94865	PDRG1
1756	ENSG00000088367.23	1885.7	0.68577	0.160453	4.27397	1.9202e-05	0.000137919	EPB41L1
1757	ENSG00000088386.17	119.49	3.25322	0.401599	8.10069	5.4649e-16	1.54054e-14	SLC15A1
1758	ENSG00000088387.20	1070.22	1.07872	0.195661	5.51321	3.52346e-08	4.1915e-07	DOCK9
1759	ENSG00000088448.14	2861.53	-0.207967	0.140852	-1.4765	0.139811	0.282264	ANKRD10
1760	ENSG00000088451.11	541.909	-0.375853	0.225536	-1.66649	0.0956165	0.210845	TGDS
1761	ENSG00000088538.13	418.187	-0.302209	0.267591	-1.12937	0.258742	0.4398	DOCK3
1762	ENSG00000088543.15	464.443	0.350352	0.181205	1.93345	0.0531803	0.133473	C3orf18
1763	ENSG00000088682.14	1104.1	0.879934	0.160912	5.46843	4.54029e-08	5.32033e-07	COQ9
1764	ENSG00000088726.16	67.9818	1.09685	0.445091	2.46433	0.0137269	0.0446453	TMEM40
1765	ENSG00000088727.14	126.395	-0.0599091	0.250617	-0.239046	0.81107	0.898947	KIF9
1766	ENSG00000088756.13	2124.96	-0.256699	0.14869	-1.7264	0.0842753	0.191729	ARHGAP28
1767	ENSG00000088766.12	2068.25	0.735177	0.186022	3.95209	7.74707e-05	0.000487611	CRLS1
1768	ENSG00000088808.18	821.079	2.44656	0.200654	12.1929	3.39051e-34	2.69676e-32	PPP1R13B
1769	ENSG00000088812.18	1610.78	0.111174	0.143101	0.776887	0.437225	0.625645	ATRN
1770	ENSG00000088826.18	852.627	-1.48862	0.167105	-8.90833	5.18054e-19	1.84459e-17	SMOX
1771	ENSG00000088827.13	0.361553	0.424822	4.08047	0.104111	0.917081	NA	SIGLEC1
1772	ENSG00000088832.18	10660.6	0.377527	0.126257	2.99015	0.0027884	0.0113691	FKBP1A
1773	ENSG00000088833.18	2321.35	0.302505	0.156168	1.93705	0.0527396	0.132567	NSFL1C
1774	ENSG00000088836.14	76.9705	-2.17546	0.372147	-5.84569	5.04483e-09	6.79921e-08	SLC4A11
1775	ENSG00000088854.13	847.942	0.753446	0.165991	4.53908	5.65015e-06	4.55146e-05	C20orf194
1776	ENSG00000088876.13	256.638	0.289605	0.201494	1.43729	0.150636	0.298131	ZNF343
1777	ENSG00000088881.21	202.906	-0.692512	0.279792	-2.4751	0.0133201	0.0435577	EBF4
1778	ENSG00000088882.8	2445.5	0.172683	0.160375	1.07675	0.281593	0.467339	CPXM1
1779	ENSG00000088888.18	2765.35	0.788117	0.170244	4.62934	3.66829e-06	3.06086e-05	MAVS
1780	ENSG00000088899.16	733.805	-0.688532	0.177635	-3.8761	0.000106144	0.000644692	LZTS3
1781	ENSG00000088926.14	0.497444	1.25485	4.04453	0.310258	0.756365	NA	F11
1782	ENSG00000088930.8	3248.27	-0.610482	0.133522	-4.57215	4.82753e-06	3.94037e-05	XRN2
1783	ENSG00000088970.16	1425.96	-1.60087	0.272286	-5.87936	4.1185e-09	5.62404e-08	KIZ
1784	ENSG00000088986.11	9997.52	0.170978	0.139222	1.2281	0.21941	0.391615	DYNLL1
1785	ENSG00000088992.18	326.415	-0.493206	0.404148	-1.22036	0.222328	0.395484	TESC
1786	ENSG00000089006.17	4329.01	-0.508161	0.131994	-3.84987	0.000118183	0.000710802	SNX5
1787	ENSG00000089009.16	26258.2	-0.55287	0.188181	-2.93798	0.00330362	0.0131808	RPL6
1788	ENSG00000089012.14	0.267577	-1.35067	4.04541	-0.333877	0.738472	NA	SIRPG
1789	ENSG00000089022.14	1886.56	-0.191351	0.121019	-1.58117	0.113839	0.240833	MAPKAPK5
1790	ENSG00000089041.17	14.8232	1.14519	0.760705	1.50543	0.132214	0.27065	P2RX7
1791	ENSG00000089048.15	800.83	-0.431465	0.184311	-2.34097	0.0192339	0.0589445	ESF1
1792	ENSG00000089050.16	1084.71	0.359585	0.150656	2.3868	0.0169957	0.0532144	RBBP9
1793	ENSG00000089053.13	3852.49	-0.190021	0.118565	-1.60268	0.109006	0.232858	ANAPC5
1794	ENSG00000089057.15	1019.06	0.109598	0.264226	0.414788	0.678297	0.817619	SLC23A2
1795	ENSG00000089060.12	251.448	-0.691713	0.190305	-3.63475	0.000278245	0.00151233	SLC8B1
1796	ENSG00000089063.15	4305.13	-0.151612	0.114966	-1.31875	0.187251	0.349012	TMEM230
1797	ENSG00000089091.16	263.445	-0.0788255	0.193227	-0.407942	0.683316	0.821248	DZANK1
1798	ENSG00000089094.19	2231.89	-0.606065	0.166539	-3.63917	0.000273522	0.00148979	KDM2B
1799	ENSG00000089101.19	4.27369	-0.599398	1.15525	-0.518848	0.603867	0.764683	CFAP61
1800	ENSG00000089116.4	93.5315	4.8758	1.30157	3.74608	0.000179619	0.00102791	LHX5
1801	ENSG00000089123.16	381.557	-0.381344	0.174741	-2.18234	0.0290845	0.082701	TASP1
1802	ENSG00000089127.15	15.6853	-0.996076	0.665091	-1.49765	0.134223	0.273633	OAS1
1803	ENSG00000089154.11	1979.66	-0.0954268	0.153092	-0.623331	0.533067	0.709493	GCN1
1804	ENSG00000089157.16	43382.2	-0.816346	0.184824	-4.41689	1.0013e-05	7.66922e-05	RPLP0
1805	ENSG00000089159.17	3588.1	0.849644	0.206941	4.10573	4.03032e-05	0.000271312	PXN
1806	ENSG00000089163.4	64.0775	0.927294	0.353602	2.62243	0.00873061	0.0304242	SIRT4
1807	ENSG00000089169.15	28.3729	-1.1222	0.599162	-1.87295	0.0610746	0.149181	RPH3A
1808	ENSG00000089177.19	576.01	0.472268	0.173401	2.72356	0.00645834	0.0235138	KIF16B
1809	ENSG00000089195.15	722.639	0.020553	0.191867	0.107121	0.914693	0.95781	TRMT6
1810	ENSG00000089199.10	59.1177	0.181298	0.412208	0.439822	0.660066	0.805057	CHGB
1811	ENSG00000089220.5	10534.8	-0.148992	0.117711	-1.26574	0.205604	0.373628	PEBP1
1812	ENSG00000089225.20	638.984	7.99605	0.902928	8.85569	8.3166e-19	2.88957e-17	TBX5
1813	ENSG00000089234.16	804.729	-0.02233	0.156288	-0.142877	0.886387	0.942887	BRAP
1814	ENSG00000089248.7	6032.86	-0.513247	0.129584	-3.96072	7.47239e-05	0.000472392	ERP29
1815	ENSG00000089250.19	34.4193	-2.09026	0.575752	-3.63049	0.000282884	0.00153239	NOS1
1816	ENSG00000089280.19	12872.2	-0.714645	0.154936	-4.61253	3.97796e-06	3.2969e-05	FUS
1817	ENSG00000089289.16	1977.71	-0.724486	0.190531	-3.80246	0.000143266	0.000840158	IGBP1
1818	ENSG00000089327.15	1121.28	-1.46009	0.177783	-8.21277	2.16145e-16	6.27792e-15	FXYD5
1819	ENSG00000089335.21	1438.37	0.639258	0.166625	3.83651	0.000124796	0.000744345	ZNF302
1820	ENSG00000089351.15	1797.42	-0.212522	0.144117	-1.47465	0.140308	0.282936	GRAMD1A
1821	ENSG00000089356.19	39.2827	3.43507	0.810524	4.23809	2.25428e-05	0.000159434	FXYD3
1822	ENSG00000089472.17	4219.36	0.234773	0.138429	1.69598	0.0898902	0.201131	HEPH
1823	ENSG00000089486.17	2360.36	-0.522523	0.138667	-3.76818	0.000164445	0.000952902	CDIP1
1824	ENSG00000089505.18	19.9065	-0.0675573	0.686513	-0.0984064	0.92161	0.960912	CMTM1
1825	ENSG00000089558.9	2.3927	-0.147567	1.73965	-0.0848252	0.9324	0.965825	KCNH4
1826	ENSG00000089597.18	8076.24	-0.399603	0.10866	-3.67756	0.000235475	0.00130735	GANAB
1827	ENSG00000089639.11	267.355	-0.602471	0.201898	-2.98404	0.00284469	0.0115713	GMIP
1828	ENSG00000089682.16	1115.33	0.313679	0.175279	1.7896	0.0735183	0.172423	RBM41
1829	ENSG00000089685.15	2252.81	-1.08151	0.209955	-5.15113	2.58917e-07	2.6676e-06	BIRC5
1830	ENSG00000089692.9	37.5512	-1.85123	0.621857	-2.97694	0.00291138	0.0118202	LAG3
1831	ENSG00000089693.11	7532	0.095976	0.114892	0.83536	0.403515	0.594927	MLF2
1832	ENSG00000089723.10	207.959	-0.571795	0.229442	-2.49211	0.0126988	0.0419079	OTUB2
1833	ENSG00000089737.17	2241.14	0.269216	0.167409	1.60813	0.107807	0.230944	DDX24
1834	ENSG00000089775.12	336.046	0.0780716	0.230122	0.339262	0.734412	0.853085	ZBTB25
1835	ENSG00000089818.18	933.222	0.993525	0.158967	6.24988	4.10756e-10	6.32779e-09	NECAP1
1836	ENSG00000089820.16	545.411	-0.330753	0.242099	-1.36619	0.17188	0.327952	ARHGAP4
1837	ENSG00000089847.12	176.119	-1.08686	0.228906	-4.74806	2.05376e-06	1.80026e-05	ANKRD24
1838	ENSG00000089876.12	1513.87	0.569972	0.139089	4.09788	4.16949e-05	0.000279661	DHX32
1839	ENSG00000089902.10	1625.27	0.361269	0.143809	2.51214	0.012	0.0399797	RCOR1
1840	ENSG00000089916.18	2102.91	-0.12622	0.168927	-0.747186	0.454951	0.642263	GPATCH2L
1841	ENSG00000090006.18	1973.35	-0.953455	0.225892	-4.22084	2.4339e-05	0.000170736	LTBP4
1842	ENSG00000090013.11	869.012	-0.357031	0.192348	-1.85617	0.0634296	0.153598	BLVRB
1843	ENSG00000090020.11	810.529	0.372551	0.219929	1.69396	0.0902721	0.201763	SLC9A1
1844	ENSG00000090054.15	1899.35	-0.390428	0.143309	-2.72438	0.00644216	0.0234653	SPTLC1
1845	ENSG00000090060.19	8864.15	-0.0556286	0.118812	-0.468208	0.639636	0.791697	PAPOLA
1846	ENSG00000090061.17	2199.69	-0.152855	0.178743	-0.855163	0.392461	0.584852	CCNK
1847	ENSG00000090097.22	1128.47	0.0140456	0.176231	0.0796999	0.936476	0.967852	PCBP4
1848	ENSG00000090104.12	4.94416	5.97881	1.87542	3.18798	0.0014327	0.00637003	RGS1
1849	ENSG00000090238.12	1227.41	-0.330085	0.202729	-1.62821	0.103481	0.223688	YPEL3
1850	ENSG00000090263.16	1098.44	0.267072	0.187896	1.42138	0.155206	0.304384	MRPS33
1851	ENSG00000090266.13	2731.09	0.505922	0.148856	3.39873	0.000676997	0.00330445	NDUFB2
1852	ENSG00000090273.14	2857.69	-0.410935	0.162004	-2.53658	0.0111941	0.0376879	NUDC
1853	ENSG00000090316.16	1823.55	-0.0522329	0.138296	-0.37769	0.705661	0.834748	MAEA
1854	ENSG00000090339.9	152.228	-2.24583	0.294661	-7.62175	2.50253e-14	5.98986e-13	ICAM1
1855	ENSG00000090372.15	4399.12	-0.242599	0.119143	-2.03621	0.0417297	0.110095	STRN4
1856	ENSG00000090376.11	75.4061	-0.0443639	0.335339	-0.132296	0.89475	0.947417	IRAK3
1857	ENSG00000090382.7	9.61284	-1.06821	0.876087	-1.2193	0.222732	0.395958	LYZ
1858	ENSG00000090402.8	2.1023	4.74517	2.66694	1.77925	0.0751982	0.175471	SI
1859	ENSG00000090432.7	1217.52	0.769029	0.167611	4.58818	4.47133e-06	3.67166e-05	MUL1
1860	ENSG00000090447.12	426.248	-1.00976	0.191682	-5.26789	1.38003e-07	1.492e-06	TFAP4
1861	ENSG00000090470.15	864.073	-0.00499849	0.142123	-0.0351702	0.971944	0.986541	PDCD7
1862	ENSG00000090487.11	3369.7	-0.251826	0.139578	-1.80419	0.071202	0.168304	SPG21
1863	ENSG00000090512.12	1.31917	4.06547	2.6532	1.53229	0.125451	NA	FETUB
1864	ENSG00000090520.12	2476.55	0.0326638	0.152736	0.213857	0.830659	0.911049	DNAJB11
1865	ENSG00000090530.10	3391.9	-0.274961	0.166699	-1.64945	0.0990557	0.216504	P3H2
1866	ENSG00000090534.20	170.063	0.318248	0.271902	1.17045	0.24182	0.419033	THPO
1867	ENSG00000090539.15	350.134	0.744823	0.191603	3.88732	0.000101355	0.000619099	CHRD
1868	ENSG00000090554.13	31.415	-1.22833	0.519537	-2.36428	0.0180651	0.0559396	FLT3LG
1869	ENSG00000090565.17	2059.58	0.580388	0.156327	3.71266	0.000205092	0.00115579	RAB11FIP3
1870	ENSG00000090581.11	1048.84	-0.0497991	0.177567	-0.280452	0.779131	0.880318	GNPTG
1871	ENSG00000090612.22	1329.14	0.272941	0.144239	1.89229	0.0584529	0.144208	ZNF268
1872	ENSG00000090615.15	1155.58	-0.017263	0.141028	-0.122408	0.902576	0.951339	GOLGA3
1873	ENSG00000090621.15	3559.42	-0.407954	0.119444	-3.41543	0.000636807	0.00313432	PABPC4
1874	ENSG00000090659.18	3.09655	-1.42963	1.63722	-0.873206	0.382551	0.575272	CD209
1875	ENSG00000090661.12	1178.3	-0.389602	0.139463	-2.79359	0.00521273	0.0195792	CERS4
1876	ENSG00000090674.16	423.268	0.188032	0.23346	0.805413	0.420581	0.61096	MCOLN1
1877	ENSG00000090686.16	1722.32	-0.429748	0.129229	-3.32548	0.000882678	0.00418128	USP48
1878	ENSG00000090776.6	1974.57	-0.77922	0.199111	-3.9135	9.09678e-05	0.000562862	EFNB1
1879	ENSG00000090857.14	2952.16	0.0074782	0.186996	0.0399913	0.9681	0.984709	PDPR
1880	ENSG00000090861.17	2622.11	-0.66574	0.128432	-5.18359	2.17655e-07	2.26597e-06	AARS1
1881	ENSG00000090863.12	3633.48	0.00473907	0.167605	0.0282752	0.977443	0.989385	GLG1
1882	ENSG00000090889.12	937.207	-0.578427	0.256741	-2.25296	0.0242615	0.0714143	KIF4A
1883	ENSG00000090905.19	2709.71	-0.0388292	0.176716	-0.219727	0.826084	0.907958	TNRC6A
1884	ENSG00000090924.15	1858.68	-0.097877	0.186051	-0.526077	0.598835	0.761019	PLEKHG2
1885	ENSG00000090932.11	1835.81	-5.50117	0.315507	-17.436	4.39724e-68	9.63293e-66	DLL3
1886	ENSG00000090971.5	1302.05	0.437249	0.204259	2.14065	0.0323019	0.0898336	NAT14
1887	ENSG00000090975.14	266.667	1.32772	0.238717	5.56191	2.66842e-08	3.23692e-07	PITPNM2
1888	ENSG00000090989.18	988.294	-0.0883539	0.171011	-0.516657	0.605396	0.765817	EXOC1
1889	ENSG00000091009.8	1306.52	-0.0503569	0.153143	-0.328823	0.74229	0.858148	RBM27
1890	ENSG00000091010.6	17.4482	-2.47838	0.747621	-3.31502	0.000916354	0.00431707	POU4F3
1891	ENSG00000091039.17	2303.12	0.280283	0.186493	1.50292	0.13286	0.271633	OSBPL8
1892	ENSG00000091073.20	410.957	-0.345008	0.195866	-1.76145	0.0781623	0.180733	DTX2
1893	ENSG00000091106.19	0.304241	0.424822	4.08047	0.104111	0.917081	NA	NLRC4
1894	ENSG00000091127.14	1173.69	-0.772848	0.164861	-4.68786	2.76072e-06	2.34752e-05	PUS7
1895	ENSG00000091128.13	0.859344	1.03853	2.48977	0.417121	0.67659	NA	LAMB4
1896	ENSG00000091129.21	225.405	-2.00147	0.282472	-7.08555	1.38491e-12	2.82557e-11	NRCAM
1897	ENSG00000091136.15	3778.18	0.00645842	0.194355	0.03323	0.973491	0.98755	LAMB1
1898	ENSG00000091137.14	8.42463	0.532479	0.917355	0.58045	0.561611	0.732142	SLC26A4
1899	ENSG00000091138.13	3.73043	4.55295	1.8432	2.47013	0.0135063	0.0440608	SLC26A3
1900	ENSG00000091140.14	2838.16	0.522418	0.131089	3.98522	6.74173e-05	0.000430306	DLD
1901	ENSG00000091157.14	430.663	0.515497	0.210604	2.4477	0.014377	0.0463745	WDR7
1902	ENSG00000091164.13	2673.44	-0.0942645	0.13476	-0.699498	0.484241	0.668891	TXNL1
1903	ENSG00000091181.20	7.54485	2.27622	1.00233	2.27094	0.0231508	0.0686098	IL5RA
1904	ENSG00000091262.17	146.329	-0.610686	0.249905	-2.44367	0.0145388	0.0468028	ABCC6
1905	ENSG00000091317.8	4901.71	-0.417835	0.119319	-3.50184	0.000462058	0.00235539	CMTM6
1906	ENSG00000091409.16	1603.9	-0.597187	0.221164	-2.7002	0.00692983	0.0249981	ITGA6
1907	ENSG00000091428.18	85.4317	1.97284	0.320434	6.15678	7.42392e-10	1.10802e-08	RAPGEF4
1908	ENSG00000091436.17	5147.79	3.5306	0.158801	22.2328	1.65336e-109	8.90404e-107	MAP3K20
1909	ENSG00000091482.8	1509.74	5.93281	0.288258	20.5816	4.01212e-94	1.64624e-91	SMPX
1910	ENSG00000091483.8	2409.9	0.633341	0.183463	3.45214	0.000556156	0.00277541	FH
1911	ENSG00000091490.11	895.255	-0.658449	0.184917	-3.56078	0.000369761	0.00193999	SEL1L3
1912	ENSG00000091513.16	666.811	6.17614	1.05119	5.87539	4.21861e-09	5.75771e-08	TF
1913	ENSG00000091527.16	4051.51	0.0642507	0.109875	0.584762	0.558707	0.72991	CDV3
1914	ENSG00000091536.19	41.5273	-0.103716	0.41671	-0.248894	0.803443	0.894184	MYO15A
1915	ENSG00000091542.9	4136.07	0.939948	0.161289	5.82774	5.6183e-09	7.49397e-08	ALKBH5
1916	ENSG00000091583.11	2.91535	3.15082	2.233	1.41103	0.158237	0.308641	APOH
1917	ENSG00000091592.16	64.0601	1.77498	0.424794	4.17844	2.9351e-05	0.000202705	NLRP1
1918	ENSG00000091622.16	202.047	0.00727284	0.205542	0.0353838	0.971774	0.986541	PITPNM3
1919	ENSG00000091640.8	2660.77	0.282597	0.143312	1.9719	0.0486214	0.124356	SPAG7
1920	ENSG00000091651.9	2414.77	-1.59048	0.166223	-9.56831	1.0867e-21	4.65085e-20	ORC6
1921	ENSG00000091656.19	169.093	3.05262	0.528436	5.77671	7.61744e-09	9.94499e-08	ZFHX4
1922	ENSG00000091664.9	0.952973	2.40282	3.05332	0.786953	0.431309	NA	SLC17A6
1923	ENSG00000091704.10	57.6485	0.928787	0.44324	2.09545	0.0361309	0.0981179	CPA1
1924	ENSG00000091732.17	887.771	-0.258348	0.156555	-1.6502	0.0989013	0.216258	ZC3HC1
1925	ENSG00000091831.24	3.02718	1.72455	1.48292	1.16294	0.244852	0.422921	ESR1
1926	ENSG00000091844.8	304.509	-1.11265	0.285257	-3.90051	9.59917e-05	0.000589963	RGS17
1927	ENSG00000091879.14	86.9639	0.956618	0.460475	2.07746	0.0377594	0.101643	ANGPT2
1928	ENSG00000091947.10	822.963	-0.714214	0.195143	-3.65996	0.000252256	0.00138771	TMEM101
1929	ENSG00000091972.18	602.082	-1.31729	0.177241	-7.43218	1.06821e-13	2.41585e-12	CD200
1930	ENSG00000091986.16	1007.13	2.87262	0.392736	7.31438	2.58578e-13	5.66461e-12	CCDC80
1931	ENSG00000092010.15	2111.69	0.373334	0.194037	1.92404	0.0543498	0.135901	PSME1
1932	ENSG00000092020.11	910.915	-0.561548	0.193009	-2.90944	0.00362083	0.0142833	PPP2R3C
1933	ENSG00000092036.19	1235.37	-0.734598	0.173271	-4.23958	2.23935e-05	0.000158595	HAUS4
1934	ENSG00000092051.17	415.222	-3.39019	0.381758	-8.88047	6.65811e-19	2.34485e-17	JPH4
1935	ENSG00000092054.13	181.712	6.99415	0.551668	12.6782	7.81232e-37	6.79961e-35	MYH7
1936	ENSG00000092067.6	20.7805	-1.03896	0.653296	-1.59034	0.111758	0.2375	CEBPE
1937	ENSG00000092068.20	2922.66	-0.997001	0.298426	-3.34087	0.000835173	0.00398251	SLC7A8
1938	ENSG00000092094.11	1073.71	0.0484163	0.145233	0.333369	0.738855	0.85601	OSGEP
1939	ENSG00000092096.18	1268.19	0.78327	0.200702	3.90266	9.51405e-05	0.000585428	SLC22A17
1940	ENSG00000092098.17	951.883	0.208394	0.157679	1.32163	0.186291	0.347874	RNF31
1941	ENSG00000092108.22	2348.51	-0.176663	0.133517	-1.32315	0.185787	0.347134	SCFD1
1942	ENSG00000092140.16	1547.77	-0.612069	0.230917	-2.65061	0.00803474	0.0283238	G2E3
1943	ENSG00000092148.13	2380.99	0.491373	0.151096	3.25206	0.00114571	0.00524559	HECTD1
1944	ENSG00000092199.18	26155.6	-0.685361	0.17069	-4.01525	5.93836e-05	0.000383575	HNRNPC
1945	ENSG00000092200.13	3.46904	-1.07406	1.62953	-0.659123	0.509817	0.690541	RPGRIP1
1946	ENSG00000092201.10	4929.68	-0.63887	0.161885	-3.94644	7.93224e-05	0.000497811	SUPT16H
1947	ENSG00000092203.15	1777.66	0.280169	0.149174	1.87814	0.0603626	0.14787	TOX4
1948	ENSG00000092208.19	731.204	-0.602095	0.215095	-2.79921	0.00512279	0.0193094	GEMIN2
1949	ENSG00000092295.12	60.371	2.81359	0.432618	6.50364	7.83981e-11	1.32198e-09	TGM1
1950	ENSG00000092330.18	1087.03	0.10301	0.151527	0.679816	0.496621	0.679852	TINF2
1951	ENSG00000092345.14	65.2359	-4.40883	0.547569	-8.05164	8.1693e-16	2.26584e-14	DAZL
1952	ENSG00000092377.15	0.862841	-1.75191	3.13451	-0.558909	0.576224	NA	TBL1Y
1953	ENSG00000092421.17	8830.78	-0.704349	0.241524	-2.91628	0.00354238	0.0140295	SEMA6A
1954	ENSG00000092439.16	2468.48	-0.00599094	0.14641	-0.040919	0.96736	0.984382	TRPM7
1955	ENSG00000092445.12	6190.44	-0.616897	0.135353	-4.55768	5.17219e-06	4.18994e-05	TYRO3
1956	ENSG00000092470.12	477.884	-1.1685	0.162547	-7.18872	6.53992e-13	1.38345e-11	WDR76
1957	ENSG00000092529.25	590.502	4.96078	0.302269	16.4118	1.57516e-60	2.80814e-58	CAPN3
1958	ENSG00000092531.10	2640.83	-0.486213	0.124593	-3.9024	9.52449e-05	0.000585931	SNAP23
1959	ENSG00000092607.15	7.23489	0.0571272	0.917276	0.0622791	0.950341	0.97495	TBX15
1960	ENSG00000092621.13	3994.46	-0.716275	0.197134	-3.63344	0.000279664	0.00151908	PHGDH
1961	ENSG00000092758.18	362.314	-1.02438	0.323447	-3.16709	0.00153974	0.00678874	COL9A3
1962	ENSG00000092820.18	5034.7	1.27995	0.198891	6.43546	1.23097e-10	2.02808e-09	EZR
1963	ENSG00000092841.19	40942.1	1.81563	0.202376	8.97159	2.92252e-19	1.06255e-17	MYL6
1964	ENSG00000092847.13	1907.45	-0.0440595	0.161095	-0.273499	0.784469	0.883534	AGO1
1965	ENSG00000092850.12	37.4499	-0.480105	0.513357	-0.935226	0.349672	0.542135	TEKT2
1966	ENSG00000092853.14	572.076	-0.839679	0.256053	-3.27932	0.00104059	0.00481375	CLSPN
1967	ENSG00000092871.17	875.453	-0.406474	0.139616	-2.91137	0.00359851	0.0142121	RFFL
1968	ENSG00000092929.12	193.723	0.437925	0.316994	1.38149	0.167128	0.321138	UNC13D
1969	ENSG00000092931.11	706.685	0.0657006	0.182343	0.360313	0.718613	0.843784	MFSD11
1970	ENSG00000092964.18	1171.13	-0.20143	0.164226	-1.22654	0.219996	0.392388	DPYSL2
1971	ENSG00000092969.12	1125.49	6.7635	0.237499	28.478	2.19194e-178	5.15106e-175	TGFB2
1972	ENSG00000092978.11	637.867	0.0307321	0.155684	0.1974	0.843515	0.918447	GPATCH2
1973	ENSG00000093000.19	3509	-0.197628	0.152212	-1.29837	0.194159	0.358194	NUP50
1974	ENSG00000093009.11	549.902	-1.0703	0.188455	-5.67934	1.35213e-08	1.70418e-07	CDC45
1975	ENSG00000093010.15	104.523	-1.36854	0.437289	-3.1296	0.00175042	0.00760092	COMT
1976	ENSG00000093072.18	1071.17	-0.493496	0.167289	-2.94996	0.00317813	0.0127411	ADA2
1977	ENSG00000093100.13	239.932	0.34333	0.259948	1.32076	0.186581	0.348124	XXbac-B461K10.4
1978	ENSG00000093144.19	1931.23	0.0158991	0.137548	0.11559	0.907978	0.954442	ECHDC1
1979	ENSG00000093167.18	1190.97	0.411208	0.135707	3.03012	0.00244453	0.0101398	LRRFIP2
1980	ENSG00000093183.14	1274.99	0.115213	0.137501	0.837905	0.402084	0.593444	SEC22C
1981	ENSG00000093217.11	111.299	0.00115919	0.379973	0.00305072	0.997566	0.998853	XYLB
1982	ENSG00000094631.21	1388.84	0.521951	0.141085	3.69954	0.000215988	0.00121112	HDAC6
1983	ENSG00000094755.17	1885.42	6.51064	0.330799	19.6816	3.10285e-86	1.0839e-83	GABRP
1984	ENSG00000094796.5	0.315964	0.424822	4.08047	0.104111	0.917081	NA	KRT31
1985	ENSG00000094804.12	1458.49	-1.32299	0.206916	-6.39385	1.61755e-10	2.62649e-09	CDC6
1986	ENSG00000094841.14	666.556	0.371961	0.146904	2.532	0.0113413	0.0381188	UPRT
1987	ENSG00000094880.11	1696.67	-0.171825	0.136401	-1.25971	0.207776	0.376358	CDC23
1988	ENSG00000094914.14	1707.97	-0.401126	0.174049	-2.30467	0.0211851	0.0638939	AAAS
1989	ENSG00000094916.16	10289	0.0325835	0.156041	0.208813	0.834594	0.913621	CBX5
1990	ENSG00000094963.14	21.1367	3.26519	0.683003	4.78063	1.74743e-06	1.5587e-05	FMO2
1991	ENSG00000094975.14	3728.68	0.984293	0.133184	7.39049	1.46288e-13	3.27406e-12	SUCO
1992	ENSG00000095002.15	2431.72	-0.894417	0.168646	-5.30353	1.13586e-07	1.24521e-06	MSH2
1993	ENSG00000095015.6	930.483	0.345075	0.194272	1.77625	0.0756916	0.176384	MAP3K1
1994	ENSG00000095059.16	1390.96	-0.584444	0.18456	-3.16668	0.00154188	0.00679584	DHPS
1995	ENSG00000095066.12	611.166	-0.480387	0.19373	-2.47967	0.0131505	0.0431067	HOOK2
1996	ENSG00000095139.14	4618.56	-0.0121941	0.179037	-0.0681091	0.945699	0.972935	ARCN1
1997	ENSG00000095203.15	533.553	-0.32746	0.183093	-1.78849	0.0736962	0.172709	EPB41L4B
1998	ENSG00000095209.12	864.675	-0.316256	0.136227	-2.32154	0.0202575	0.0615923	TMEM38B
1999	ENSG00000095261.14	1535.33	0.0250694	0.14503	0.172857	0.862763	0.929229	PSMD5
[truncated: 36,749 more rows]

## Sheet: TableS1-B
	gene_id	baseMean	log2FoldChange	lfcSE	stat	pvalue	padj	gene_name
1	ENSG00000000003.15	516.931	-0.998858	0.232911	-4.28859	1.79814e-05	6.92353e-05	TSPAN6
2	ENSG00000000005.6	34.7327	-3.22647	0.624324	-5.16795	2.3668e-07	1.23751e-06	TNMD
3	ENSG00000000419.14	525.007	0.644102	0.117604	5.47686	4.32951e-08	2.53975e-07	DPM1
4	ENSG00000000457.14	251.384	0.0888264	0.226708	0.391809	0.695199	0.755053	SCYL3
5	ENSG00000000460.17	138.29	-1.20029	0.324074	-3.70375	0.000212437	0.000658539	C1orf112
6	ENSG00000000938.13	34.3643	1.40463	0.346124	4.05817	4.94597e-05	0.000174737	FGR
7	ENSG00000000971.16	2773.66	3.63544	0.320214	11.3532	7.15199e-30	3.44753e-28	CFH
8	ENSG00000001036.14	706.899	0.336822	0.188773	1.78427	0.0743797	0.117702	FUCA2
9	ENSG00000001084.13	467.13	0.380993	0.212983	1.78885	0.0736394	0.116774	GCLC
10	ENSG00000001167.15	731.914	-0.960945	0.251213	-3.82522	0.000130654	0.000425321	NFYA
11	ENSG00000001460.18	124.521	0.146587	0.202358	0.724392	0.468825	0.550322	STPG1
12	ENSG00000001461.17	628.016	1.50539	0.204933	7.34577	2.04585e-13	2.42924e-12	NIPAL3
13	ENSG00000001497.18	960.572	-1.02416	0.168823	-6.06648	1.30741e-09	9.52383e-09	LAS1L
14	ENSG00000001561.7	436.218	3.11129	0.364414	8.53777	1.36833e-17	2.42564e-16	ENPP4
15	ENSG00000001617.12	339.248	0.197586	0.160383	1.23197	0.217962	0.293102	SEMA3F
16	ENSG00000001626.16	17.7964	-2.56659	0.584217	-4.39321	1.1169e-05	4.45162e-05	CFTR
17	ENSG00000001629.10	703.678	0.554116	0.137422	4.03221	5.5254e-05	0.0001933	ANKIB1
18	ENSG00000001630.17	674.014	0.515028	0.258242	1.99436	0.0461126	0.0786845	CYP51A1
19	ENSG00000001631.16	542.903	0.93483	0.189885	4.92313	8.51699e-07	4.08041e-06	KRIT1
20	ENSG00000002016.18	369.306	-1.95991	0.203465	-9.63264	5.82137e-22	1.52475e-20	RAD52
21	ENSG00000002079.14	0.59841	1.31691	2.00495	0.65683	0.51129	NA	MYH16
22	ENSG00000002330.14	559.934	-0.197759	0.180249	-1.09715	0.272578	0.353134	BAD
23	ENSG00000002549.13	850.845	1.37229	0.143736	9.54734	1.33063e-21	3.38959e-20	LAP3
24	ENSG00000002586.20	1536.58	0.0519676	0.278628	0.186513	0.852043	0.88469	CD99
25	ENSG00000002586.20_PAR_Y	1363.3	-0.415618	0.181308	-2.29234	0.0218861	0.0415541	CD99
26	ENSG00000002587.10	137.14	-0.557923	0.451426	-1.23591	0.216491	0.291563	HS3ST1
27	ENSG00000002726.21	5.87468	3.02439	0.763187	3.96284	7.40631e-05	0.000252816	AOC1
28	ENSG00000002745.13	2.69235	-3.38567	1.32894	-2.54764	0.0108455	0.0225192	WNT16
29	ENSG00000002746.15	1.48289	-1.62061	1.46989	-1.10254	0.270227	0.350686	HECW1
30	ENSG00000002822.16	352.203	-0.811762	0.225365	-3.60199	0.000315785	0.000944725	MAD1L1
31	ENSG00000002834.18	2199.56	-0.728586	0.162367	-4.48727	7.21419e-06	2.97517e-05	LASP1
32	ENSG00000002919.15	189.143	0.609162	0.1468	4.14959	3.33066e-05	0.000122109	SNX11
33	ENSG00000002933.9	379.679	0.306304	0.672482	0.455483	0.648762	0.71531	TMEM176A
34	ENSG00000003056.8	1306.94	1.06308	0.169262	6.28064	3.37184e-10	2.63955e-09	M6PR
35	ENSG00000003096.14	910.406	-1.88735	0.308339	-6.12103	9.29751e-10	6.88483e-09	KLHL13
36	ENSG00000003137.9	414.762	0.188437	0.442444	0.4259	0.670181	0.733794	CYP26B1
37	ENSG00000003147.19	838.206	0.184398	0.475914	0.387461	0.698415	0.757626	ICA1
38	ENSG00000003249.15	82.9428	-1.75852	0.273903	-6.4202	1.36094e-10	1.12141e-09	DBNDD1
39	ENSG00000003393.16	1680.2	0.226136	0.26885	0.84112	0.400281	0.48305	ALS2
40	ENSG00000003400.15	205.97	0.215477	0.329472	0.654008	0.513107	0.592806	CASP10
41	ENSG00000003402.20	4371.51	0.427008	0.31588	1.3518	0.176438	0.245425	CFLAR
42	ENSG00000003436.16	931.991	-0.297473	0.414287	-0.718037	0.472735	0.553977	TFPI
43	ENSG00000003509.16	380.444	0.331443	0.132027	2.51042	0.0120589	0.0246931	NDUFAF7
44	ENSG00000003756.17	4289.55	-1.21263	0.164459	-7.37344	1.66285e-13	1.99335e-12	RBM5
45	ENSG00000003987.14	31.6423	1.05875	0.494812	2.1397	0.0323793	0.0581222	MTMR7
46	ENSG00000003989.18	567.245	1.24647	0.225911	5.51753	3.43797e-08	2.04112e-07	SLC7A2
47	ENSG00000004059.11	1238.72	-0.348412	0.160432	-2.17171	0.0298772	0.0543205	ARF5
48	ENSG00000004139.14	278.021	0.566051	0.263943	2.1446	0.0319852	0.0575632	SARM1
49	ENSG00000004142.12	1985.53	0.665969	0.160843	4.14048	3.46575e-05	0.000126562	POLDIP2
50	ENSG00000004399.13	3485.85	-0.538213	0.2377	-2.26425	0.0235585	0.0443232	PLXND1
51	ENSG00000004455.17	2286.39	-0.703715	0.115665	-6.08408	1.17159e-09	8.57432e-09	AK2
52	ENSG00000004468.13	54.3444	2.93167	0.453193	6.46893	9.87024e-11	8.27449e-10	CD38
53	ENSG00000004478.8	1727.59	-0.854105	0.184904	-4.61918	3.85261e-06	1.65614e-05	FKBP4
54	ENSG00000004487.17	1969.34	-1.34201	0.139179	-9.64231	5.29835e-22	1.39358e-20	KDM1A
55	ENSG00000004534.15	2949.78	-0.840234	0.223337	-3.76218	0.000168441	0.000534922	RBM6
56	ENSG00000004660.15	412.143	-0.294624	0.328276	-0.89749	0.369458	0.452454	CAMKK1
57	ENSG00000004700.16	557.421	0.95375	0.159126	5.99368	2.05148e-09	1.45962e-08	RECQL
58	ENSG00000004766.17	354.059	0.616898	0.163726	3.76787	0.000164649	0.000523609	VPS50
59	ENSG00000004776.13	1905.96	1.53812	0.51144	3.00743	0.00263465	0.00645492	HSPB6
60	ENSG00000004777.18	995.402	-3.21526	0.236707	-13.5833	5.03069e-42	5.29828e-40	ARHGAP33
61	ENSG00000004779.10	1937.67	0.451708	0.267882	1.68622	0.091754	0.140624	NDUFAB1
62	ENSG00000004799.8	3417.37	-1.14204	0.753168	-1.51632	0.129439	0.188285	PDK4
63	ENSG00000004809.14	2.09996	-2.19489	1.25871	-1.74377	0.081199	0.126749	SLC22A16
64	ENSG00000004838.14	27.0505	-3.20696	0.634954	-5.05069	4.40213e-07	2.20291e-06	ZMYND10
65	ENSG00000004846.17	1.53866	-0.833672	2.01258	-0.414231	0.678705	0.740863	ABCB5
66	ENSG00000004848.8	0.19571	0.215497	3.35719	0.0641898	0.948819	NA	ARX
67	ENSG00000004864.14	354.668	-0.353549	0.202173	-1.74875	0.080335	0.125564	SLC25A13
68	ENSG00000004866.22	900.842	-0.837668	0.281237	-2.97851	0.00289654	0.00701352	ST7
69	ENSG00000004897.12	1112.99	0.767359	0.117548	6.52804	6.6638e-11	5.72037e-10	CDC27
70	ENSG00000004939.16	1120.19	-10.0648	1.06737	-9.42955	4.11847e-21	1.00227e-19	SLC4A1
71	ENSG00000004948.16	2.68256	4.4027	1.55663	2.82835	0.00467879	0.0107516	CALCR
72	ENSG00000004961.15	577.927	1.60283	0.23942	6.69463	2.16212e-11	1.98883e-10	HCCS
73	ENSG00000004975.12	1083.11	-1.27758	0.108929	-11.7285	9.10548e-32	4.92955e-30	DVL2
74	ENSG00000005001.10	0.733912	-1.52066	3.31164	-0.459187	0.6461	NA	PRSS22
75	ENSG00000005007.13	1564.7	-0.428356	0.145797	-2.93804	0.00330294	0.00788039	UPF1
76	ENSG00000005020.13	118.546	2.31969	0.269312	8.61341	7.09208e-18	1.29177e-16	SKAP2
77	ENSG00000005022.6	4269	-0.983414	0.297492	-3.30568	0.00094746	0.00257275	SLC25A5
78	ENSG00000005059.16	104.6	2.17367	0.314692	6.9073	4.9398e-12	4.90769e-11	MCUB
79	ENSG00000005073.6	0.333187	-0.369426	2.49482	-0.148077	0.882282	NA	HOXA11
80	ENSG00000005075.15	674.896	0.0519302	0.167704	0.309654	0.756824	0.806184	POLR2J
81	ENSG00000005100.13	392.017	-0.0639839	0.235397	-0.271813	0.785766	0.830074	DHX33
82	ENSG00000005102.14	500.942	1.21618	0.325775	3.73317	0.000189085	0.000593442	MEOX1
83	ENSG00000005108.16	228.294	-0.896131	0.335017	-2.67489	0.00747544	0.0162613	THSD7A
84	ENSG00000005156.12	659.182	-0.454396	0.242473	-1.87401	0.0609289	0.0995531	LIG3
85	ENSG00000005175.10	464.351	0.247571	0.218373	1.13371	0.256917	0.336287	RPAP3
86	ENSG00000005187.12	192.569	0.540379	0.475134	1.13732	0.255405	0.334761	ACSM3
87	ENSG00000005189.20	322.407	-2.36334	0.343298	-6.88423	5.80996e-12	5.72455e-11	REXO5
88	ENSG00000005194.15	972.659	0.00293674	0.165029	0.0177953	0.985802	0.989513	CIAPIN1
89	ENSG00000005206.17	1253.59	-1.98982	0.145574	-13.6688	1.56025e-42	1.71531e-40	SPPL2B
90	ENSG00000005238.20	488.493	0.330536	0.159848	2.06781	0.0386579	0.0677195	FAM214B
91	ENSG00000005243.10	241.37	1.43558	0.31825	4.51087	6.45634e-06	2.68338e-05	COPZ2
92	ENSG00000005249.13	753.639	0.852422	0.329496	2.58704	0.00968031	0.0204076	PRKAR2B
93	ENSG00000005302.19	446.292	-0.309497	0.178892	-1.73008	0.0836167	0.1299	MSL3
94	ENSG00000005339.15	2227.67	-0.589916	0.167105	-3.5302	0.000415239	0.00121578	CREBBP
95	ENSG00000005379.17	982.868	-1.24357	0.20933	-5.94072	2.83774e-09	1.98191e-08	TSPOAP1
96	ENSG00000005381.8	55.2429	-3.37596	0.921008	-3.6655	0.000246853	0.000754954	MPO
97	ENSG00000005421.9	2.73855	-1.11738	1.11159	-1.00521	0.314794	0.397152	PON1
98	ENSG00000005436.14	290.004	0.554145	0.206781	2.67987	0.00736515	0.0160563	GCFC2
99	ENSG00000005448.17	228.629	-2.79882	0.305389	-9.16476	4.96565e-20	1.09471e-18	WDR54
100	ENSG00000005469.12	164.659	1.23699	0.329823	3.75048	0.000176499	0.000557826	CROT
101	ENSG00000005471.19	346.714	0.611981	0.382269	1.60092	0.109395	0.163356	ABCB4
102	ENSG00000005483.21	1927.97	-0.00745305	0.125619	-0.0593307	0.952689	0.964034	KMT2E
103	ENSG00000005486.17	552.825	0.308706	0.198995	1.55132	0.120825	0.177714	RHBDD2
104	ENSG00000005513.10	234.415	-1.84167	0.316071	-5.82677	5.65108e-09	3.77633e-08	SOX8
105	ENSG00000005700.15	1141.89	1.0591	0.179536	5.8991	3.65486e-09	2.51131e-08	IBTK
106	ENSG00000005801.18	276.511	-0.170432	0.210209	-0.810772	0.417496	0.500141	ZNF195
107	ENSG00000005810.19	1311.22	1.06708	0.189996	5.61631	1.95079e-08	1.20528e-07	MYCBP2
108	ENSG00000005812.11	742.828	1.75995	0.192003	9.16622	4.89881e-20	1.08093e-18	FBXL3
109	ENSG00000005844.19	45.7497	1.99425	0.257629	7.74079	9.87989e-15	1.33576e-13	ITGAL
110	ENSG00000005882.12	2316.43	1.19073	0.209316	5.68869	1.2802e-08	8.11802e-08	PDK2
111	ENSG00000005884.18	998.813	-0.383046	0.336913	-1.13693	0.255568	0.334905	ITGA3
112	ENSG00000005889.16	664.668	0.550042	0.290958	1.89045	0.0586977	0.0964735	ZFX
113	ENSG00000005893.16	1494.21	1.29662	0.200127	6.47901	9.23291e-11	7.77401e-10	LAMP2
114	ENSG00000005961.19	96.6541	-2.26034	0.409115	-5.52495	3.29582e-08	1.96277e-07	ITGA2B
115	ENSG00000005981.13	80.717	0.367886	0.773962	0.475328	0.634553	0.703081	ASB4
116	ENSG00000006007.12	1572.44	0.885504	0.191192	4.63148	3.63059e-06	1.56553e-05	GDE1
117	ENSG00000006015.18	440.57	-1.71025	0.166382	-10.2791	8.75592e-25	2.88026e-23	REX1BD
118	ENSG00000006016.12	61.2821	2.58488	0.355216	7.27692	3.41535e-13	3.93424e-12	CRLF1
119	ENSG00000006025.12	325.197	-0.645881	0.1873	-3.44838	0.000563953	0.00160564	OSBPL7
120	ENSG00000006042.12	1094.1	-0.57168	0.254143	-2.24944	0.0244844	0.0458053	TMEM98
121	ENSG00000006047.13	127.542	-3.06696	0.357254	-8.58481	9.0987e-18	1.63724e-16	YBX2
122	ENSG00000006062.18	449.638	-0.104462	0.314394	-0.332265	0.739689	0.792149	MAP3K14
123	ENSG00000006071.16	54.8578	2.11605	0.70083	3.01935	0.00253316	0.0062398	ABCC8
124	ENSG00000006116.4	0.401152	-0.633491	2.96819	-0.213427	0.830994	NA	CACNG3
125	ENSG00000006118.15	862.341	-3.25341	0.408036	-7.97333	1.54457e-15	2.27074e-14	TMEM132A
126	ENSG00000006125.18	3916.44	0.459998	0.100044	4.59797	4.26637e-06	1.82275e-05	AP2B1
127	ENSG00000006128.12	3.80098	0.0863264	0.799196	0.108017	0.913983	0.935174	TAC1
128	ENSG00000006194.10	501.44	-0.231991	0.184444	-1.25779	0.208469	0.28258	ZNF263
129	ENSG00000006210.7	430.331	2.37901	0.347929	6.83765	8.05035e-12	7.80619e-11	CX3CL1
130	ENSG00000006282.21	1267.56	0.136899	0.23582	0.580525	0.561561	0.637833	SPATA20
131	ENSG00000006283.18	867.615	-3.59746	0.482005	-7.46353	8.42355e-14	1.04891e-12	CACNA1G
132	ENSG00000006327.14	543.043	-1.52017	0.530749	-2.8642	0.0041806	0.00972808	TNFRSF12A
133	ENSG00000006377.11	1.16822	3.24512	1.29045	2.51473	0.0119123	NA	DLX6
134	ENSG00000006432.16	137.976	-0.362704	0.39301	-0.922888	0.356066	0.438905	MAP3K9
135	ENSG00000006451.8	730.35	-0.200326	0.118826	-1.68588	0.0918191	0.140695	RALA
136	ENSG00000006453.14	104.326	-0.262298	0.432104	-0.607027	0.543833	0.621233	BAIAP2L1
137	ENSG00000006459.11	603.109	0.364097	0.158101	2.30293	0.0212825	0.0405309	KDM7A
138	ENSG00000006468.14	1584.82	0.465945	0.346616	1.34427	0.178862	0.248288	ETV1
139	ENSG00000006530.18	796.465	1.01754	0.130138	7.81897	5.32575e-15	7.37543e-14	AGK
140	ENSG00000006534.16	198.192	-1.22188	0.611197	-1.99917	0.0455905	0.0779463	ALDH3B1
141	ENSG00000006555.11	1.11861	1.39372	1.26733	1.09972	0.271452	NA	TTC22
142	ENSG00000006576.16	645.333	0.323392	0.226295	1.42907	0.152984	0.217165	PHTF2
143	ENSG00000006606.9	2.32223	-0.322194	0.98335	-0.32765	0.743177	0.795306	CCL26
144	ENSG00000006607.14	509.957	-0.219205	0.176116	-1.24466	0.213256	0.28801	FARP2
145	ENSG00000006611.17	112.776	-5.72864	0.797791	-7.18063	6.93922e-13	7.64565e-12	USH1C
146	ENSG00000006625.18	373.474	-0.362828	0.238867	-1.51895	0.128774	0.187514	GGCT
147	ENSG00000006634.8	138.868	-1.70775	0.348117	-4.90568	9.31061e-07	4.43098e-06	DBF4
148	ENSG00000006638.13	56.993	0.374577	0.469253	0.79824	0.424731	0.507523	TBXA2R
149	ENSG00000006652.15	497.892	-0.0123134	0.175742	-0.0700653	0.944142	0.957279	IFRD1
150	ENSG00000006659.13	0.214086	0.21263	3.35716	0.0633361	0.949499	NA	LGALS14
151	ENSG00000006695.12	601.888	0.719925	0.235583	3.05593	0.00224367	0.00559045	COX10
152	ENSG00000006704.11	903.946	-1.55189	0.301701	-5.14378	2.69262e-07	1.39247e-06	GTF2IRD1
153	ENSG00000006712.15	1066.97	-0.105066	0.127027	-0.827113	0.408173	0.490708	PAF1
154	ENSG00000006715.16	989.037	0.517778	0.128302	4.03563	5.44567e-05	0.000190911	VPS41
155	ENSG00000006740.17	301.759	0.224545	0.191213	1.17431	0.240269	0.318251	ARHGAP44
156	ENSG00000006744.19	1201.06	0.245142	0.145163	1.68873	0.0912706	0.140046	ELAC2
157	ENSG00000006747.15	7.63608	0.795095	0.661375	1.20218	0.229292	0.305747	SCIN
158	ENSG00000006756.16	605.228	-1.05998	0.246712	-4.29645	1.73558e-05	6.69705e-05	ARSD
159	ENSG00000006757.12	317.59	1.69626	0.178963	9.47826	2.58565e-21	6.39802e-20	PNPLA4
160	ENSG00000006788.14	3.18891	-0.920436	0.916895	-1.00386	0.315445	0.397774	MYH13
161	ENSG00000006831.10	1361.79	0.247883	0.134848	1.83823	0.0660281	0.106671	ADIPOR2
162	ENSG00000006837.12	37.488	1.18976	0.359489	3.30959	0.000934338	0.00254042	CDKL3
163	ENSG00000007001.13	1.26581	-2.30767	1.59942	-1.44282	0.149072	0.212551	UPP2
164	ENSG00000007038.11	1.19344	-2.21867	1.33983	-1.65593	0.0977353	NA	PRSS21
165	ENSG00000007047.15	1103.82	-1.4288	0.160403	-8.90759	5.21542e-19	1.05088e-17	MARK4
166	ENSG00000007062.12	273.411	1.36774	0.448565	3.04914	0.00229496	0.00570575	PROM1
167	ENSG00000007080.11	674.289	-1.03641	0.179581	-5.77125	7.86848e-09	5.1483e-08	CCDC124
168	ENSG00000007129.18	17.1292	-2.50191	0.66795	-3.74566	0.000179924	0.000567243	CEACAM21
169	ENSG00000007168.14	3732.53	0.335596	0.109104	3.07594	0.00209842	0.0052623	PAFAH1B1
170	ENSG00000007171.18	44.247	-0.648066	0.322019	-2.01251	0.0441665	0.07586	NOS2
171	ENSG00000007174.18	5.56202	-1.48235	1.0214	-1.45129	0.1467	0.209645	DNAH9
172	ENSG00000007202.15	2577.85	0.162708	0.152418	1.06751	0.285741	0.367006	KIAA0100
173	ENSG00000007237.19	2212.87	1.68111	0.335968	5.00379	5.62133e-07	2.77316e-06	GAS7
174	ENSG00000007255.10	123.815	-0.852	0.293626	-2.90165	0.00371205	0.00874815	TRAPPC6A
175	ENSG00000007264.15	10.4361	0.141385	0.423154	0.334122	0.738287	0.791023	MATK
176	ENSG00000007312.13	31.2012	2.3573	0.35951	6.55698	5.49092e-11	4.76577e-10	CD79B
177	ENSG00000007314.12	41.8848	0.10959	0.432519	0.253377	0.799977	0.842389	SCN4A
178	ENSG00000007341.19	232.649	0.184438	0.159785	1.15429	0.248381	0.326975	ST7L
179	ENSG00000007350.17	55.6373	1.24296	0.571678	2.17424	0.0296873	0.0540389	TKTL1
180	ENSG00000007372.24	2.74744	-1.80576	1.37978	-1.30873	0.190627	0.262024	PAX6
181	ENSG00000007376.8	181.264	-0.998783	0.217262	-4.59713	4.28343e-06	1.8291e-05	RPUSD1
182	ENSG00000007384.15	826.971	-0.687024	0.194043	-3.54058	0.000399255	0.00117214	RHBDF1
183	ENSG00000007392.17	1219.93	-1.7212	0.260284	-6.61276	3.77209e-11	3.33985e-10	LUC7L
184	ENSG00000007402.12	714.547	0.0384322	0.426337	0.0901451	0.928172	0.945716	CACNA2D2
185	ENSG00000007516.14	80.1011	-0.0369463	0.389711	-0.0948042	0.92447	0.942979	BAIAP3
186	ENSG00000007520.4	542.933	-0.354178	0.178596	-1.98312	0.0473538	0.080467	TSR3
187	ENSG00000007541.17	696.836	-1.90408	0.195962	-9.71656	2.56303e-22	6.90064e-21	PIGQ
188	ENSG00000007545.16	1137.32	-1.02633	0.155948	-6.58127	4.66457e-11	4.08248e-10	CRAMP1
189	ENSG00000007866.22	1773.49	-1.13371	0.218301	-5.19331	2.06591e-07	1.09295e-06	TEAD3
190	ENSG00000007908.16	82.4771	1.2772	0.611513	2.0886	0.0367441	0.0647698	SELE
191	ENSG00000007923.16	1358.09	0.364912	0.0977303	3.73387	0.000188559	0.000591913	DNAJC11
192	ENSG00000007933.13	14.2017	4.93049	0.537219	9.17779	4.40025e-20	9.76941e-19	FMO3
193	ENSG00000007944.15	534.308	0.670809	0.133946	5.00806	5.49807e-07	2.71449e-06	MYLIP
194	ENSG00000007952.18	1.12081	-0.216013	1.35453	-0.159475	0.873295	NA	NOX1
195	ENSG00000007968.7	123.265	-5.62832	0.626579	-8.98263	2.64374e-19	5.45416e-18	E2F2
196	ENSG00000008018.9	1467.81	0.327469	0.121864	2.68717	0.00720602	0.0157518	PSMB1
197	ENSG00000008056.14	172.792	-0.145921	0.41873	-0.348485	0.727476	0.78238	SYN1
198	ENSG00000008083.14	695.557	-0.838246	0.256	-3.27439	0.00105889	0.00284573	JARID2
199	ENSG00000008086.13	889.713	-1.06786	0.159091	-6.71228	1.9161e-11	1.77754e-10	CDKL5
200	ENSG00000008118.10	97.6593	-4.93987	0.525224	-9.40527	5.18984e-21	1.24845e-19	CAMK1G
201	ENSG00000008128.23	494.907	-0.900302	0.174705	-5.15328	2.55967e-07	1.32783e-06	CDK11A
202	ENSG00000008130.15	709.594	-0.190274	0.178971	-1.06315	0.287712	0.368967	NADK
203	ENSG00000008196.13	1.4634	-2.50127	1.48316	-1.68645	0.0917099	0.140574	TFAP2B
204	ENSG00000008226.20	21.0863	0.326076	0.424494	0.768152	0.442397	0.524879	DLEC1
205	ENSG00000008256.16	1826.99	0.0276315	0.194802	0.141844	0.887203	0.913516	CYTH3
206	ENSG00000008277.15	247.392	-0.104416	0.373534	-0.279534	0.779835	0.8252	ADAM22
207	ENSG00000008282.9	1120.18	2.05849	0.197487	10.4234	1.93877e-25	6.68463e-24	SYPL1
208	ENSG00000008283.16	269.641	1.9602	0.177466	11.0455	2.30389e-28	9.83804e-27	CYB561
209	ENSG00000008294.21	2345.95	0.269338	0.15474	1.74059	0.0817559	0.127444	SPAG9
210	ENSG00000008300.17	87.742	-3.26669	0.383129	-8.52635	1.51042e-17	2.66621e-16	CELSR3
211	ENSG00000008311.16	1575.32	-0.7896	0.238522	-3.31038	0.000931692	0.00253487	AASS
212	ENSG00000008323.16	5.6683	2.26957	1.02604	2.21197	0.0269687	0.0497606	PLEKHG6
213	ENSG00000008324.12	121.051	-0.212343	0.235692	-0.900936	0.367622	0.450492	SS18L2
214	ENSG00000008382.16	312.734	0.0522159	0.200547	0.260367	0.794581	0.837516	MPND
215	ENSG00000008394.13	134.336	1.97749	0.354141	5.58389	2.35192e-08	1.42813e-07	MGST1
216	ENSG00000008405.12	476.463	-0.471003	0.270296	-1.74254	0.0814136	0.127023	CRY1
217	ENSG00000008438.5	0.948305	0.0691027	1.70775	0.0404641	0.967723	NA	PGLYRP1
218	ENSG00000008441.18	1643.82	1.78157	0.244049	7.30005	2.87664e-13	3.3522e-12	NFIX
219	ENSG00000008513.16	2603.28	1.12432	0.273709	4.10773	3.99568e-05	0.000144067	ST3GAL1
220	ENSG00000008516.18	46.5941	-1.28668	0.392041	-3.282	0.00103072	0.00277629	MMP25
221	ENSG00000008517.19	802.62	0.0593616	0.400546	0.148202	0.882183	0.909244	IL32
222	ENSG00000008710.20	4031.71	-0.866046	0.193884	-4.46682	7.93895e-06	3.25053e-05	PKD1
223	ENSG00000008735.14	20.5806	-0.994051	0.582793	-1.70567	0.0880699	0.1359	MAPK8IP2
224	ENSG00000008838.20	1506	-0.255285	0.124561	-2.04948	0.0404155	0.0703608	MED24
225	ENSG00000008853.17	1995.08	-0.689275	0.279682	-2.46449	0.0137208	0.027669	RHOBTB2
226	ENSG00000008869.12	928.841	-0.0560983	0.122789	-0.456867	0.647767	0.714496	HEATR5B
227	ENSG00000008952.17	1236.81	1.62835	0.100891	16.1398	1.34042e-58	3.29402e-56	SEC62
228	ENSG00000008988.11	10342.9	-0.73665	0.16488	-4.46779	7.90314e-06	3.23799e-05	RPS20
229	ENSG00000009307.16	11873.7	1.3384	0.141845	9.43571	3.88363e-21	9.46037e-20	CSDE1
230	ENSG00000009335.18	1418.39	1.14663	0.131985	8.68761	3.70131e-18	6.9392e-17	UBE3C
231	ENSG00000009413.16	776.4	-0.270303	0.134792	-2.00533	0.0449283	0.0769506	REV3L
232	ENSG00000009694.13	14.3335	0.555594	0.54469	1.02002	0.30772	0.389738	TENM1
233	ENSG00000009709.12	0.609663	-0.0720575	2.38367	-0.0302297	0.975884	NA	PAX7
234	ENSG00000009724.17	42.2358	-0.674451	0.603752	-1.1171	0.263952	0.343878	MASP2
235	ENSG00000009765.15	0.949853	-1.88064	1.81716	-1.03494	0.300698	NA	IYD
236	ENSG00000009780.16	244.278	0.916571	0.164506	5.57166	2.52328e-08	1.5259e-07	FAM76A
237	ENSG00000009790.15	25.6163	1.57682	0.419996	3.75438	0.000173773	0.000550182	TRAF3IP3
238	ENSG00000009830.13	472.283	-0.539306	0.177332	-3.04122	0.00235625	0.00584538	POMT2
239	ENSG00000009844.16	705.519	0.631517	0.129812	4.86487	1.14534e-06	5.36117e-06	VTA1
240	ENSG00000009950.16	12.4217	4.53882	0.492015	9.22496	2.83664e-20	6.41147e-19	MLXIPL
241	ENSG00000009954.11	1658.89	0.295793	0.191706	1.54295	0.122842	0.180163	BAZ1B
242	ENSG00000010017.13	1000.81	-0.0503379	0.155367	-0.323994	0.745942	0.797399	RANBP9
243	ENSG00000010030.14	1.40065	3.96257	1.32477	2.99113	0.00277949	0.00676348	ETV7
244	ENSG00000010072.16	122.86	1.15514	0.213798	5.40295	6.55549e-08	3.74646e-07	SPRTN
245	ENSG00000010165.20	410.885	0.294894	0.154882	1.90399	0.0569111	0.0939808	EEF1AKNMT
246	ENSG00000010219.13	290.047	-0.410243	0.170237	-2.40984	0.0159596	0.0315542	DYRK4
247	ENSG00000010244.19	2588.28	-0.569732	0.138696	-4.10779	3.99465e-05	0.000144051	ZNF207
248	ENSG00000010256.11	6481.46	0.713354	0.294472	2.42249	0.0154146	0.0306361	UQCRC1
249	ENSG00000010270.14	717.251	-0.333855	0.170061	-1.96315	0.0496287	0.0836974	STARD3NL
250	ENSG00000010278.15	1292.68	1.87352	0.263622	7.10682	1.18743e-12	1.27306e-11	CD9
251	ENSG00000010282.15	5050	3.33798	0.871652	3.82949	0.000128411	0.000418507	HHATL
252	ENSG00000010292.13	1631.35	-1.88994	0.159977	-11.8138	3.31311e-32	1.84139e-30	NCAPD2
253	ENSG00000010295.20	529.605	0.0765918	0.169174	0.452739	0.650737	0.716889	IFFO1
254	ENSG00000010310.9	320.244	0.141709	0.658791	0.215104	0.829686	0.866771	GIPR
255	ENSG00000010318.21	159.824	0.351049	0.336613	1.04289	0.297001	0.378602	PHF7
256	ENSG00000010319.7	361.81	1.60625	0.249759	6.43121	1.26591e-10	1.04654e-09	SEMA3G
257	ENSG00000010322.16	3426.46	-1.36402	0.140802	-9.68755	3.40597e-22	9.11142e-21	NISCH
258	ENSG00000010327.10	1104.06	0.202595	0.230443	0.879154	0.379318	0.462203	STAB1
259	ENSG00000010361.14	260.843	-1.18586	0.194269	-6.10422	1.03303e-09	7.61587e-09	FUZ
260	ENSG00000010379.16	35.5375	-0.983742	0.52271	-1.882	0.0598355	0.098003	SLC6A13
261	ENSG00000010404.18	2175.9	2.46993	0.160608	15.3786	2.27778e-53	4.29285e-51	IDS
262	ENSG00000010438.17	37.5983	6.38045	0.479508	13.3063	2.12872e-40	2.03658e-38	PRSS3
263	ENSG00000010539.12	135.43	-0.0717562	0.258665	-0.27741	0.781465	0.82657	ZNF200
264	ENSG00000010610.10	180.231	1.95625	0.268979	7.27287	3.51919e-13	4.04642e-12	CD4
265	ENSG00000010626.15	154.435	0.0313237	0.232056	0.134984	0.892625	0.917741	LRRC23
266	ENSG00000010671.16	38.987	0.0429926	0.305233	0.140852	0.887987	0.91406	BTK
267	ENSG00000010704.19	95.9927	1.79869	0.313197	5.743	9.30119e-09	6.02127e-08	HFE
268	ENSG00000010803.16	1602.66	0.309966	0.103667	2.99002	0.00278961	0.00678482	SCMH1
269	ENSG00000010810.17	1342.83	-0.237521	0.142273	-1.66948	0.0950226	0.144819	FYN
270	ENSG00000010818.10	934.167	0.326633	0.247467	1.31991	0.186867	0.257504	HIVEP2
271	ENSG00000010932.17	9.30682	0.718248	0.536154	1.33963	0.180366	0.249948	FMO1
272	ENSG00000011007.12	1065.61	-0.162503	0.131672	-1.23415	0.217148	0.292212	ELOA
273	ENSG00000011009.11	632.658	-0.159673	0.179022	-0.891916	0.372438	0.455459	LYPLA2
274	ENSG00000011021.23	2029.84	0.647931	0.250149	2.59018	0.00959256	0.0202499	CLCN6
275	ENSG00000011028.14	2754.55	-0.320355	0.266331	-1.20284	0.229036	0.305515	MRC2
276	ENSG00000011052.21	52.4617	0.206179	0.430538	0.478887	0.632019	0.700982	NME1-NME2
277	ENSG00000011083.9	1.97615	-0.505208	1.10259	-0.458203	0.646807	0.713751	SLC6A7
278	ENSG00000011105.14	9462.64	-0.620179	0.347435	-1.78502	0.0742577	0.117544	TSPAN9
279	ENSG00000011114.15	776.593	0.247311	0.143249	1.72644	0.0842674	0.130741	BTBD7
280	ENSG00000011132.12	280.409	-1.94304	0.142807	-13.6061	3.68341e-42	3.91222e-40	APBA3
281	ENSG00000011143.19	377.302	-1.26524	0.158036	-8.00598	1.18524e-15	1.7684e-14	MKS1
282	ENSG00000011198.10	300.439	1.96427	0.180357	10.891	1.27173e-27	5.1332e-26	ABHD5
283	ENSG00000011201.12	361.14	0.504585	0.237749	2.12235	0.0338088	0.06042	ANOS1
284	ENSG00000011243.19	2311.46	-1.62961	0.130013	-12.5342	4.85269e-36	3.52572e-34	AKAP8L
285	ENSG00000011258.16	502.66	-1.04643	0.214833	-4.8709	1.11091e-06	5.21757e-06	MBTD1
286	ENSG00000011260.14	251.748	-0.652752	0.205801	-3.17177	0.00151515	0.0039347	UTP18
287	ENSG00000011275.19	1630.38	0.945064	0.170238	5.55142	2.83361e-08	1.69759e-07	RNF216
288	ENSG00000011295.16	876.589	0.0302102	0.114599	0.263617	0.792075	0.835366	TTC19
289	ENSG00000011304.22	2541.08	-1.40472	0.225031	-6.24232	4.31117e-10	3.33222e-09	PTBP1
290	ENSG00000011332.21	64.8674	-4.67843	0.723463	-6.46672	1.00154e-10	8.39336e-10	DPF1
291	ENSG00000011347.10	472.993	4.1984	0.376816	11.1418	7.85241e-29	3.50229e-27	SYT7
292	ENSG00000011376.12	825.965	-0.620832	0.180309	-3.44315	0.000574975	0.00163294	LARS2
293	ENSG00000011405.13	1051.96	0.952519	0.160759	5.92515	3.12011e-09	2.16764e-08	PIK3C2A
294	ENSG00000011422.12	140.995	-0.285702	0.344104	-0.830278	0.406381	0.489106	PLAUR
295	ENSG00000011426.11	1696.61	-5.57136	0.415865	-13.397	6.29221e-41	6.1132e-39	ANLN
296	ENSG00000011451.21	1316.47	-1.30338	0.121978	-10.6853	1.19258e-26	4.46833e-25	WIZ
297	ENSG00000011454.18	1743.16	0.042971	0.0981415	0.437847	0.661497	0.726298	RABGAP1
298	ENSG00000011465.18	14742.2	2.41037	0.267799	9.00065	2.24385e-19	4.65213e-18	DCN
299	ENSG00000011478.13	110.114	-1.21563	0.294108	-4.13326	3.57647e-05	0.000130151	QPCTL
300	ENSG00000011485.15	1938.99	-0.437898	0.139074	-3.14868	0.0016401	0.00422482	PPP5C
301	ENSG00000011523.14	901.004	0.578521	0.164346	3.52014	0.000431312	0.00125976	CEP68
302	ENSG00000011566.15	839.315	0.576771	0.170589	3.38106	0.000722075	0.00201017	MAP4K3
303	ENSG00000011590.14	1.36968	-1.53588	1.4195	-1.08199	0.279259	0.360003	ZBTB32
304	ENSG00000011600.12	78.6931	1.49763	0.234019	6.3996	1.55787e-10	1.27488e-09	TYROBP
305	ENSG00000011638.11	1214.42	1.26434	0.475431	2.65935	0.00782924	0.0169369	TMEM159
306	ENSG00000011677.13	2.38515	-2.39247	1.30868	-1.82815	0.0675272	0.108718	GABRA3
307	ENSG00000012048.23	254.46	-0.322045	0.228812	-1.40746	0.159291	0.224831	BRCA1
308	ENSG00000012061.16	1428.23	0.133898	0.140691	0.951717	0.341241	0.423799	ERCC1
309	ENSG00000012124.17	29.8501	-1.23929	0.716183	-1.7304	0.083558	0.129841	CD22
310	ENSG00000012171.20	775.528	-0.514004	0.24918	-2.06279	0.039133	0.0684179	SEMA3B
311	ENSG00000012174.12	441.328	0.495569	0.176711	2.80441	0.00504086	0.0114649	MBTPS2
312	ENSG00000012211.13	120.923	0.672318	0.203264	3.30761	0.00094097	0.00255651	PRICKLE3
313	ENSG00000012223.13	28.4079	2.32364	0.774522	3.0001	0.00269894	0.00659051	LTF
314	ENSG00000012232.9	2473.2	0.577243	0.182419	3.16438	0.00155415	0.00402567	EXTL3
315	ENSG00000012504.15	1.7688	3.56383	1.66551	2.13978	0.0323729	0.0581191	NR1H4
316	ENSG00000012660.14	813.127	0.170573	0.189735	0.899005	0.36865	0.451641	ELOVL5
317	ENSG00000012779.11	59.9384	1.30157	0.415964	3.12906	0.00175367	0.00448226	ALOX5
318	ENSG00000012817.16	868.565	-0.449056	1.62824	-0.275793	0.782707	0.82767	KDM5D
319	ENSG00000012822.16	3510	0.389644	0.150287	2.59267	0.00952335	0.0201258	CALCOCO1
320	ENSG00000012963.15	1042.59	-0.042119	0.148617	-0.283407	0.776865	0.822822	UBR7
321	ENSG00000012983.12	720.445	-0.229503	0.171908	-1.33503	0.181865	0.251705	MAP4K5
322	ENSG00000013016.16	911.617	0.285793	0.373943	0.764267	0.444708	0.527157	EHD3
323	ENSG00000013275.8	1045.68	0.340556	0.14261	2.38803	0.0169391	0.0332469	PSMC4
324	ENSG00000013288.9	773.834	1.62444	0.145733	11.1467	7.4319e-29	3.32064e-27	MAN2B2
325	ENSG00000013293.6	3.08507	-1.9767	1.26652	-1.56073	0.118587	0.174895	SLC7A14
326	ENSG00000013297.12	109.816	0.433552	0.416245	1.04158	0.297607	0.379114	CLDN11
327	ENSG00000013306.16	1925.88	-1.32474	0.324496	-4.08247	4.45603e-05	0.000159177	SLC25A39
328	ENSG00000013364.19	499.138	2.42517	0.246612	9.83396	8.03906e-23	2.26158e-21	MVP
329	ENSG00000013374.17	906.725	0.928236	0.106346	8.72843	2.58223e-18	4.87397e-17	NUB1
330	ENSG00000013375.16	708.889	-0.681647	0.116826	-5.83473	5.38787e-09	3.60524e-08	PGM3
331	ENSG00000013392.8	174.731	0.721847	0.204737	3.52572	0.000422336	0.00123484	RWDD2A
332	ENSG00000013441.16	2653.32	-1.11957	0.231563	-4.83484	1.33254e-06	6.14337e-06	CLK1
333	ENSG00000013503.10	284.146	0.0143712	0.164309	0.0874649	0.930302	0.94723	POLR3B
334	ENSG00000013523.11	1018.54	0.38444	0.161103	2.3863	0.0170188	0.033385	ANGEL1
335	ENSG00000013561.18	978.598	1.40508	0.229977	6.10966	9.98421e-10	7.36938e-09	RNF14
336	ENSG00000013563.14	624.543	1.75993	0.215167	8.17937	2.8534e-16	4.52107e-15	DNASE1L1
337	ENSG00000013573.17	824.803	-2.0833	0.249943	-8.33509	7.74375e-17	1.28631e-15	DDX11
338	ENSG00000013583.10	730.003	-0.0212224	0.199839	-0.106197	0.915426	0.936116	HEBP1
339	ENSG00000013588.9	117.339	-0.30602	0.627885	-0.487382	0.625988	0.6954	GPRC5A
340	ENSG00000013619.15	193.644	-0.575373	0.142332	-4.04247	5.28908e-05	0.000185863	MAMLD1
341	ENSG00000013725.14	7.76055	1.62561	0.535745	3.03429	0.00241103	0.00596594	CD6
342	ENSG00000013810.21	1079.77	-3.91919	0.200562	-19.5411	4.9118e-85	3.51769e-82	TACC3
343	ENSG00000014123.10	926.215	1.02238	0.250805	4.07641	4.57363e-05	0.000162891	UFL1
344	ENSG00000014138.9	345.975	-1.55422	0.293521	-5.2951	1.18954e-07	6.51878e-07	POLA2
345	ENSG00000014164.7	341.4	-1.28917	0.161973	-7.95914	1.73233e-15	2.53341e-14	ZC3H3
346	ENSG00000014216.16	1841.35	0.026626	0.103836	0.256424	0.797623	0.840181	CAPN1
347	ENSG00000014257.16	12.1646	-0.899937	0.462963	-1.94387	0.0519116	0.0869391	ACP3
348	ENSG00000014641.21	15354.4	0.809895	0.403469	2.00733	0.0447147	0.0766581	MDH1
349	ENSG00000014824.14	1359.01	1.69143	0.14556	11.6202	3.25562e-31	1.67568e-29	SLC30A9
350	ENSG00000014914.21	362.42	-1.24112	0.316014	-3.92742	8.58629e-05	0.000289046	MTMR11
351	ENSG00000014919.13	704.477	0.508273	0.146889	3.46025	0.000539674	0.00154317	COX15
352	ENSG00000015133.19	262.221	-0.310375	0.210666	-1.4733	0.140669	0.202296	CCDC88C
353	ENSG00000015153.15	489.027	1.74834	0.248713	7.02953	2.07235e-12	2.14989e-11	YAF2
354	ENSG00000015171.20	1932.25	1.23278	0.143534	8.58872	8.79405e-18	1.58698e-16	ZMYND11
355	ENSG00000015285.11	34.7311	0.895684	0.31921	2.80594	0.00501695	0.0114188	WAS
356	ENSG00000015413.9	11.1167	-1.67822	0.748069	-2.2434	0.0248709	0.04643	DPEP1
357	ENSG00000015475.19	238.371	-0.457423	0.19793	-2.31104	0.0208307	0.0397854	BID
358	ENSG00000015479.20	4384.02	0.343644	0.157889	2.17649	0.0295184	0.0537803	MATR3
359	ENSG00000015520.15	1.93582	-1.2076	1.19377	-1.01158	0.311737	0.393811	NPC1L1
360	ENSG00000015532.10	737.498	-1.03387	0.15317	-6.74985	1.47998e-11	1.39463e-10	XYLT2
361	ENSG00000015568.13	970.879	0.457977	0.241704	1.89478	0.0581209	0.0957389	RGPD5
362	ENSG00000015592.16	6.78684	-4.71331	1.228	-3.8382	0.000123939	0.000404882	STMN4
363	ENSG00000015676.18	1683.23	0.730507	0.100882	7.2412	4.44745e-13	5.02614e-12	NUDCD3
364	ENSG00000016082.15	6.12677	-4.57142	1.31955	-3.46439	0.000531439	0.00152206	ISL1
365	ENSG00000016391.11	153.501	0.452545	0.182187	2.48396	0.0129931	0.0263818	CHDH
366	ENSG00000016402.14	31.6404	2.87199	0.405096	7.08963	1.34467e-12	1.4276e-11	IL20RA
367	ENSG00000016490.16	0.34668	-0.448298	2.99839	-0.149513	0.881149	NA	CLCA1
368	ENSG00000016602.9	0.219189	1.90028	3.35765	0.565954	0.571425	NA	CLCA4
369	ENSG00000016864.19	754.32	-0.0657304	0.101224	-0.649354	0.51611	0.595562	GLT8D1
370	ENSG00000017260.20	1441.46	0.230317	0.123069	1.87144	0.0612836	0.100061	ATP2C1
371	ENSG00000017427.17	297.382	0.740358	0.430785	1.71863	0.0856825	0.132624	IGF1
372	ENSG00000017483.15	70.9722	-1.06919	0.496388	-2.15394	0.0312448	0.0564455	SLC38A5
373	ENSG00000017797.13	1358.26	0.482149	0.109759	4.39279	1.11907e-05	4.45885e-05	RALBP1
374	ENSG00000018189.13	653.896	-0.488614	0.176726	-2.76481	0.00569552	0.0127776	RUFY3
375	ENSG00000018236.15	101.325	-1.25924	0.316943	-3.97309	7.09454e-05	0.000243339	CNTN1
376	ENSG00000018280.17	39.6659	-0.623565	0.467285	-1.33444	0.182058	0.251931	SLC11A1
377	ENSG00000018408.15	2107.42	-0.175669	0.21196	-0.828785	0.407226	0.489899	WWTR1
378	ENSG00000018510.18	665.934	0.351396	0.175892	1.99779	0.0457395	0.0781744	AGPS
379	ENSG00000018607.7	1.51113	-2.56465	1.58881	-1.61419	0.106486	0.159592	ZNF806
380	ENSG00000018610.15	276.578	0.551473	0.15093	3.65382	0.000258365	0.000785753	STEEP1
381	ENSG00000018625.15	2838.19	3.09511	0.27467	11.2685	1.87844e-29	8.78453e-28	ATP1A2
382	ENSG00000018699.13	316.439	-0.332145	0.166533	-1.99447	0.0461012	0.0786746	TTC27
383	ENSG00000018869.17	47.5308	0.472928	0.3132	1.50999	0.131047	0.190248	ZNF582
384	ENSG00000019102.12	19.4824	-0.86871	0.458098	-1.89634	0.0579152	0.0954489	VSIG2
385	ENSG00000019144.19	4247.75	-0.483698	0.173495	-2.78797	0.00530388	0.0119891	PHLDB1
386	ENSG00000019169.11	47.4206	6.92305	0.730288	9.47989	2.54547e-21	6.30481e-20	MARCO
387	ENSG00000019186.10	0.122666	0.858342	3.35765	0.255638	0.79823	NA	CYP24A1
388	ENSG00000019485.14	900.604	-0.728398	0.151788	-4.79878	1.59637e-06	7.26613e-06	PRDM11
389	ENSG00000019505.8	349.163	2.60938	0.488883	5.33744	9.42686e-08	5.23933e-07	SYT13
390	ENSG00000019549.13	536.812	-1.16584	0.326652	-3.56905	0.000358276	0.00106065	SNAI2
391	ENSG00000019582.16	2412.06	4.09526	0.281993	14.5226	8.71705e-48	1.22754e-45	CD74
392	ENSG00000019991.18	175.278	-0.054536	0.268935	-0.202785	0.839303	0.874388	HGF
393	ENSG00000019995.6	1201.43	0.496637	0.112198	4.42643	9.58072e-06	3.86902e-05	ZRANB1
394	ENSG00000020129.16	713.303	0.199895	0.10154	1.96862	0.0489968	0.0827709	NCDN
395	ENSG00000020181.18	2604.52	-1.11578	0.204682	-5.45129	5.00052e-08	2.90887e-07	ADGRA2
396	ENSG00000020219.9	0.554456	-1.12279	2.4619	-0.456064	0.648344	NA	CCT8L1P
397	ENSG00000020256.20	231.579	-0.264654	0.266739	-0.992185	0.321107	0.403635	ZFP64
398	ENSG00000020426.11	243.713	0.127967	0.167171	0.765485	0.443983	0.526536	MNAT1
399	ENSG00000020577.14	3504.88	0.425427	0.362073	1.17498	0.240004	0.318012	SAMD4A
400	ENSG00000020633.19	24.5343	1.51056	0.412103	3.66551	0.00024685	0.000754954	RUNX3
401	ENSG00000020922.13	417.743	-0.421109	0.211128	-1.99457	0.0460899	0.0786661	MRE11
402	ENSG00000021300.14	133.778	2.92639	0.299209	9.78043	1.36631e-22	3.76719e-21	PLEKHB1
403	ENSG00000021355.13	386.556	1.82444	0.30743	5.93449	2.94757e-09	2.05518e-08	SERPINB1
404	ENSG00000021461.17	0.49965	-0.951594	1.75318	-0.542781	0.587281	NA	CYP3A43
405	ENSG00000021488.13	3.90348	-3.9367	1.21378	-3.24333	0.00118142	0.00314601	SLC7A9
406	ENSG00000021574.13	216.807	0.526743	0.305984	1.72147	0.0851653	0.13197	SPAST
407	ENSG00000021645.20	58.957	1.88423	0.514296	3.66371	0.000248587	0.000759241	NRXN3
408	ENSG00000021762.20	498.987	-0.525617	0.231389	-2.27157	0.0231124	0.0436016	OSBPL5
409	ENSG00000021776.11	710.004	-0.120421	0.172076	-0.699814	0.484044	0.564853	AQR
410	ENSG00000021826.17	91.0377	-0.0545226	0.437035	-0.124756	0.900717	0.924468	CPS1
411	ENSG00000021852.13	0.0466078	1.17894	3.35765	0.35112	0.725499	NA	C8B
412	ENSG00000022267.19	10136.8	1.79519	0.241435	7.43547	1.04196e-13	1.28154e-12	FHL1
413	ENSG00000022277.13	1401.69	0.570277	0.12315	4.63077	3.64317e-06	1.57015e-05	RTF2
414	ENSG00000022355.18	1.80911	-2.80773	1.52995	-1.83518	0.0664791	0.107265	GABRA1
415	ENSG00000022556.16	24.9108	-3.54226	1.04112	-3.40235	0.000668092	0.00187362	NLRP2
416	ENSG00000022567.10	406.279	0.250179	0.211069	1.18529	0.235902	0.313427	SLC45A4
417	ENSG00000022840.17	3778.52	0.340039	0.200363	1.69712	0.0896745	0.137988	RNF10
418	ENSG00000022976.16	197.896	-0.377369	0.159044	-2.37274	0.0176567	0.0344611	ZNF839
419	ENSG00000023041.12	564.153	-0.204395	0.182133	-1.12223	0.261764	0.341454	ZDHHC6
420	ENSG00000023171.19	267.759	-1.30222	0.26068	-4.99546	5.86955e-07	2.88257e-06	GRAMD1B
421	ENSG00000023191.17	1994.8	-0.0746817	0.214807	-0.34767	0.728088	0.78287	RNH1
422	ENSG00000023228.14	5000.35	1.75462	0.297676	5.89439	3.7607e-09	2.57768e-08	NDUFS1
423	ENSG00000023287.13	1355.85	1.42397	0.228119	6.24222	4.31401e-10	3.33339e-09	RB1CC1
424	ENSG00000023318.8	857.585	0.531262	0.115669	4.59295	4.37032e-06	1.8624e-05	ERP44
425	ENSG00000023330.15	1426.87	1.48864	0.249521	5.966	2.43138e-09	1.71338e-08	ALAS1
426	ENSG00000023445.16	90.5485	3.91487	0.335682	11.6624	1.98301e-31	1.04205e-29	BIRC3
427	ENSG00000023516.9	1063.36	1.95726	0.163841	11.9461	6.80369e-33	3.92049e-31	AKAP11
428	ENSG00000023572.10	223.071	0.945035	0.170166	5.5536	2.79845e-08	1.67813e-07	GLRX2
429	ENSG00000023608.5	241.716	0.546755	0.2112	2.5888	0.00963096	0.0203173	SNAPC1
430	ENSG00000023697.13	233.93	0.361616	0.180454	2.00393	0.0450779	0.077168	DERA
431	ENSG00000023734.11	1793.97	0.451912	0.192181	2.35149	0.0186983	0.0362568	STRAP
432	ENSG00000023839.12	10.939	-1.44392	0.540963	-2.66917	0.00760386	0.0165091	ABCC2
433	ENSG00000023892.11	40.1292	-0.589009	0.255142	-2.30856	0.0209681	0.0400089	DEF6
434	ENSG00000023902.14	1015.92	-1.21269	0.189135	-6.41178	1.43835e-10	1.18325e-09	PLEKHO1
435	ENSG00000023909.10	154.316	1.61404	0.214327	7.53073	5.04576e-14	6.38773e-13	GCLM
436	ENSG00000024048.11	1137.26	0.32729	0.146008	2.2416	0.0249874	0.0466265	UBR2
437	ENSG00000024422.12	1710.17	0.380215	0.179936	2.11305	0.0345964	0.0615905	EHD2
438	ENSG00000024526.17	263.658	-5.45458	0.43233	-12.6167	1.70823e-36	1.29753e-34	DEPDC1
439	ENSG00000024862.18	197.189	-0.0925292	0.194563	-0.475574	0.634378	0.702945	CCDC28A
440	ENSG00000025039.15	1997.89	1.36868	0.427415	3.20223	0.00136367	0.00357812	RRAGD
441	ENSG00000025156.13	814.691	0.408232	0.19997	2.04147	0.0412044	0.0715057	HSF2
442	ENSG00000025293.17	1062.8	0.26156	0.15481	1.68955	0.0911142	0.139866	PHF20
443	ENSG00000025423.11	5.62934	1.36717	0.704549	1.94049	0.0523199	0.087541	HSD17B6
444	ENSG00000025434.19	282.404	0.105837	0.286865	0.368945	0.712168	0.769536	NR1H3
445	ENSG00000025708.14	152.726	0.188509	0.444993	0.423622	0.671842	0.735291	TYMP
446	ENSG00000025770.19	995.169	-1.07968	0.110637	-9.7587	1.69304e-22	4.6078e-21	NCAPH2
447	ENSG00000025772.8	410.799	-0.257569	0.203791	-1.26389	0.20627	0.280245	TOMM34
448	ENSG00000025796.14	1465.09	0.961206	0.17223	5.58095	2.39211e-08	1.45078e-07	SEC63
449	ENSG00000025800.14	1660.07	0.695409	0.120722	5.76042	8.39059e-09	5.47562e-08	KPNA6
450	ENSG00000026025.16	38661.5	-1.50579	0.110602	-13.6145	3.28448e-42	3.53342e-40	VIM
451	ENSG00000026036.22	240.934	-2.93993	0.406675	-7.22918	4.85927e-13	5.47673e-12	RTEL1-TNFRSF6B
452	ENSG00000026103.22	108.222	1.21211	0.201417	6.01793	1.7666e-09	1.26773e-08	FAS
453	ENSG00000026297.17	311.909	-0.351917	0.193101	-1.82245	0.0683862	0.109791	RNASET2
454	ENSG00000026508.20	528.548	1.37879	0.425174	3.24287	0.0011833	0.00315003	CD44
455	ENSG00000026559.14	30.5773	-2.16368	0.764209	-2.83127	0.00463642	0.0106669	KCNG1
456	ENSG00000026652.15	880.383	-2.95764	0.169162	-17.4841	1.8954e-68	7.78852e-66	AGPAT4
457	ENSG00000026751.17	7.60108	3.64406	0.774962	4.70224	2.57325e-06	1.13598e-05	SLAMF7
458	ENSG00000026950.17	374.013	0.543855	0.282692	1.92384	0.0543743	0.090399	BTN3A1
459	ENSG00000027001.10	483.695	1.69119	0.134337	12.5892	2.42014e-36	1.81626e-34	MIPEP
460	ENSG00000027075.16	739.527	0.585165	0.302363	1.93531	0.0529527	0.0884227	PRKCH
461	ENSG00000027644.5	4.14921	-0.974773	0.92559	-1.05314	0.292278	0.373864	INSRR
462	ENSG00000027697.15	1399.28	2.18238	0.15349	14.2184	7.04859e-46	9.20208e-44	IFNGR1
463	ENSG00000027847.14	286.63	-0.542526	0.192707	-2.81529	0.00487339	0.0111365	B4GALT7
464	ENSG00000027869.12	11.9909	-0.184511	0.466528	-0.395499	0.692474	0.752681	SH2D2A
465	ENSG00000028116.18	217.358	1.16667	0.161839	7.20884	5.64304e-13	6.31466e-12	VRK2
466	ENSG00000028137.19	463.245	0.613695	0.30066	2.04116	0.0412354	0.0715496	TNFRSF1B
467	ENSG00000028203.18	1190.63	0.393414	0.16604	2.36939	0.0178174	0.0347179	VEZT
468	ENSG00000028277.21	34.4046	-0.0827306	0.623619	-0.132662	0.894461	0.91935	POU2F2
469	ENSG00000028310.18	759.26	-0.333392	0.128391	-2.5967	0.00941243	0.019925	BRD9
470	ENSG00000028528.15	2023.94	0.783592	0.107286	7.30379	2.79768e-13	3.26931e-12	SNX1
471	ENSG00000028839.10	192.352	0.131925	0.189109	0.697613	0.485419	0.566195	TBPL1
472	ENSG00000029153.14	68.0631	-0.944837	0.305312	-3.09466	0.00197041	0.00497887	ARNTL2
473	ENSG00000029363.17	2024.6	0.470381	0.219629	2.1417	0.0322173	0.0578895	BCLAF1
474	ENSG00000029364.12	655.833	0.342169	0.17345	1.97272	0.0485273	0.0820884	SLC39A9
475	ENSG00000029534.21	974.704	1.32382	0.452138	2.92792	0.00341242	0.0081198	ANK1
476	ENSG00000029559.7	1.04715	1.90513	1.5914	1.19714	0.231252	NA	IBSP
477	ENSG00000029639.11	218.358	0.260193	0.168867	1.54081	0.123362	0.180767	TFB1M
478	ENSG00000029725.17	1402.6	0.652752	0.114681	5.69191	1.25623e-08	7.97383e-08	RABEP1
479	ENSG00000029993.15	899.086	-2.97359	0.22064	-13.4771	2.13225e-41	2.13788e-39	HMGB3
480	ENSG00000030066.13	862.229	-0.674759	0.185831	-3.63103	0.00028229	0.000852002	NUP160
481	ENSG00000030110.13	535.894	-0.78119	0.219763	-3.5547	0.000378416	0.00111527	BAK1
482	ENSG00000030304.14	44.7646	4.9459	1.32618	3.72942	0.000191918	0.000601477	MUSK
483	ENSG00000030419.17	133.661	-0.0424034	0.346984	-0.122206	0.902736	0.92601	IKZF2
484	ENSG00000030582.18	2332.86	0.172467	0.181977	0.947737	0.343264	0.425805	GRN
485	ENSG00000031003.10	843.361	0.946225	0.178015	5.31542	1.06411e-07	5.88548e-07	FAM13B
486	ENSG00000031081.11	1673.69	0.181173	0.251906	0.719209	0.472012	0.553208	ARHGAP31
487	ENSG00000031691.7	79.8	1.0999	0.219142	5.01909	5.19166e-07	2.5703e-06	CENPQ
488	ENSG00000031698.13	1771.81	0.786596	0.151973	5.17589	2.26823e-07	1.19119e-06	SARS1
489	ENSG00000031823.14	1184.21	-0.383145	0.128013	-2.99301	0.00276242	0.00673044	RANBP3
490	ENSG00000032219.19	539.462	0.892953	0.159091	5.61285	1.99024e-08	1.22705e-07	ARID4A
491	ENSG00000032389.13	252.978	-0.484247	0.224988	-2.15232	0.0313722	0.0566349	EIPR1
492	ENSG00000032444.17	666.992	-0.171457	0.126354	-1.35696	0.174793	0.243517	PNPLA6
493	ENSG00000032742.18	202.319	-0.228305	0.235346	-0.970084	0.332005	0.414361	IFT88
494	ENSG00000033011.14	181.812	0.13836	0.20067	0.689491	0.490514	0.571048	ALG1
495	ENSG00000033030.15	545.151	-0.986072	0.147147	-6.70129	2.06583e-11	1.90867e-10	ZCCHC8
496	ENSG00000033050.9	558.678	0.972102	0.193005	5.03666	4.7372e-07	2.35507e-06	ABCF2
497	ENSG00000033100.16	606.813	0.793582	0.189879	4.17942	2.92257e-05	0.000108545	CHPF2
498	ENSG00000033122.21	72.6613	1.39556	0.332342	4.19916	2.67906e-05	0.000100116	LRRC7
499	ENSG00000033170.17	208.412	0.368508	0.312733	1.17835	0.238658	0.316502	FUT8
500	ENSG00000033178.13	721.67	-0.677979	0.163255	-4.15289	3.28301e-05	0.00012061	UBA6
501	ENSG00000033327.13	1104.98	0.0367179	0.319953	0.11476	0.908635	0.930766	GAB2
502	ENSG00000033627.17	1101.46	0.45593	0.133439	3.41676	0.000633708	0.00178518	ATP6V0A1
503	ENSG00000033800.14	1117.83	-0.000212772	0.126129	-0.00168693	0.998654	0.998973	PIAS1
504	ENSG00000033867.16	463.919	0.2257	0.21878	1.03163	0.302245	0.383929	SLC4A7
505	ENSG00000034053.15	67.0186	-4.23436	0.583371	-7.25844	3.91592e-13	4.46166e-12	APBA2
506	ENSG00000034152.19	642.247	1.34814	0.242418	5.56123	2.67881e-08	1.6114e-07	MAP2K3
507	ENSG00000034239.11	13.3715	-2.58425	0.86257	-2.99599	0.00273554	0.00667208	EFCAB1
508	ENSG00000034510.6	7243.54	-1.90188	0.158516	-11.9981	3.63616e-33	2.10982e-31	TMSB10
509	ENSG00000034533.12	113.743	0.272079	0.215616	1.26187	0.206995	0.281023	ASTE1
510	ENSG00000034677.13	1271.04	-0.0418119	0.219038	-0.190889	0.848613	0.881677	RNF19A
511	ENSG00000034693.15	243.054	1.48753	0.194979	7.62919	2.36241e-14	3.08739e-13	PEX3
512	ENSG00000034713.8	1815.78	0.814693	0.20409	3.99182	6.55675e-05	0.000226473	GABARAPL2
513	ENSG00000034971.17	249.781	4.91811	0.735569	6.68613	2.29156e-11	2.09636e-10	MYOC
514	ENSG00000035115.22	412.168	-0.601177	0.21125	-2.84581	0.00442989	0.0102408	SH3YL1
515	ENSG00000035141.8	621.541	-0.197291	0.161044	-1.22508	0.220546	0.296069	FAM136A
516	ENSG00000035403.18	7098.96	0.401954	0.24047	1.67154	0.0946158	0.144304	VCL
517	ENSG00000035499.13	81.0693	-6.85511	1.04789	-6.5418	6.07842e-11	5.25566e-10	DEPDC1B
518	ENSG00000035664.11	708.899	1.53072	0.470414	3.25399	0.00113798	0.00304229	DAPK2
519	ENSG00000035681.9	474.898	0.590087	0.129151	4.56895	4.90162e-06	2.07086e-05	NSMAF
520	ENSG00000035687.10	349.943	-0.220584	0.200509	-1.10012	0.27128	0.351731	ADSS2
521	ENSG00000035720.8	0.907609	-1.82657	1.73157	-1.05486	0.291487	NA	STAP1
522	ENSG00000035862.12	5973.87	1.04191	0.141235	7.37712	1.61752e-13	1.9418e-12	TIMP2
523	ENSG00000035928.16	1049.4	0.35087	0.14551	2.41131	0.0158951	0.031449	RFC1
524	ENSG00000036054.13	510.119	0.795954	0.166242	4.78793	1.68507e-06	7.64486e-06	TBC1D23
525	ENSG00000036257.13	1305.2	0.423345	0.150945	2.80463	0.00503738	0.011459	CUL3
526	ENSG00000036448.10	11863.1	3.60891	0.567356	6.36093	2.00535e-10	1.61682e-09	MYOM2
527	ENSG00000036473.8	2.33602	1.22114	1.16942	1.04422	0.296382	0.378034	OTC
528	ENSG00000036530.9	119.343	1.14025	0.213544	5.33962	9.31413e-08	5.17897e-07	CYP46A1
529	ENSG00000036549.13	748.681	0.00839417	0.144443	0.0581141	0.953658	0.964742	ZZZ3
530	ENSG00000036565.15	1.70612	-1.8852	1.28613	-1.46578	0.142707	0.204839	SLC18A1
531	ENSG00000036672.16	1140.26	0.690458	0.493046	1.40039	0.161396	0.227342	USP2
532	ENSG00000036828.17	1.43117	-1.5782	1.64476	-0.959536	0.337289	0.419807	CASR
533	ENSG00000037042.9	449.496	-0.105978	0.140364	-0.75502	0.450237	0.532366	TUBG2
534	ENSG00000037241.7	272.865	-0.301228	0.181861	-1.65636	0.0976486	0.148203	RPL26L1
535	ENSG00000037280.16	627.199	-0.946683	0.164633	-5.75026	8.91064e-09	5.79088e-08	FLT4
536	ENSG00000037474.15	820.526	0.229851	0.13957	1.64685	0.0995888	0.150706	NSUN2
537	ENSG00000037637.11	782.479	-0.430814	0.160724	-2.68047	0.00735194	0.0160316	FBXO42
538	ENSG00000037749.13	815.672	0.886822	0.161042	5.50676	3.65491e-08	2.16326e-07	MFAP3
539	ENSG00000037757.14	475.78	-0.571214	0.273691	-2.08707	0.0368816	0.0649666	MRI1
540	ENSG00000037897.17	96.6974	-0.458508	0.269464	-1.70156	0.0888387	0.136911	METTL1
541	ENSG00000037965.6	0.807969	-0.616081	2.89368	-0.212906	0.8314	NA	HOXC8
542	ENSG00000038002.9	111.48	1.28117	0.194945	6.57196	4.96573e-11	4.33244e-10	AGA
543	ENSG00000038210.14	117.989	0.714553	0.214185	3.33615	0.000849462	0.00233165	PI4K2B
544	ENSG00000038219.13	1292.4	0.190309	0.15319	1.24231	0.214122	0.288961	BOD1L1
545	ENSG00000038274.17	1208.86	1.97613	0.146347	13.503	1.50099e-41	1.52942e-39	MAT2B
546	ENSG00000038295.8	111.609	-0.63089	0.469659	-1.34329	0.179177	0.248603	TLL1
547	ENSG00000038358.15	1421.8	-0.997817	0.101526	-9.82815	8.5168e-23	2.38527e-21	EDC4
548	ENSG00000038382.20	2820.8	-1.08555	0.0879198	-12.3471	5.05286e-35	3.37747e-33	TRIO
549	ENSG00000038427.16	7038.51	-1.78871	0.295968	-6.0436	1.50711e-09	1.089e-08	VCAN
550	ENSG00000038532.16	659.554	-0.162815	0.144831	-1.12417	0.26094	0.34052	CLEC16A
551	ENSG00000038945.15	82.1438	2.97416	0.365487	8.13753	4.03417e-16	6.31609e-15	MSR1
552	ENSG00000039068.20	22.2602	-2.16235	0.657339	-3.28955	0.00100346	0.00271034	CDH1
553	ENSG00000039123.16	1221.41	0.293908	0.14728	1.99557	0.0459807	0.0785117	MTREX
554	ENSG00000039139.11	3.20849	1.3036	0.946741	1.37693	0.168533	0.236054	DNAH5
555	ENSG00000039319.17	1313.3	0.843713	0.194339	4.34145	1.41547e-05	5.54378e-05	ZFYVE16
556	ENSG00000039523.20	1935.54	0.122979	0.225996	0.544167	0.586327	0.659822	RIPOR1
557	ENSG00000039537.14	875.297	6.77441	0.438437	15.4513	7.39624e-54	1.47138e-51	C6
558	ENSG00000039560.14	1179.66	-1.87355	0.213052	-8.79386	1.44504e-18	2.81221e-17	RAI14
559	ENSG00000039600.11	10.7682	-0.0508605	0.497397	-0.102253	0.918556	0.938627	SOX30
560	ENSG00000039650.12	679.671	-1.10803	0.160735	-6.8935	5.44361e-12	5.3805e-11	PNKP
561	ENSG00000039987.7	0.941124	-0.897388	1.79869	-0.498911	0.617842	NA	BEST2
562	ENSG00000040199.18	291.764	-0.626973	0.203084	-3.08727	0.00202005	0.00508788	PHLPP2
563	ENSG00000040275.17	252.649	-1.58689	0.246114	-6.44781	1.13476e-10	9.43729e-10	SPDL1
564	ENSG00000040341.18	1174.52	1.27178	0.204971	6.20467	5.48133e-10	4.17868e-09	STAU2
565	ENSG00000040487.13	146.232	-0.578442	0.227455	-2.54311	0.0109872	0.022774	SLC66A1
566	ENSG00000040531.16	313.615	-0.390179	0.128221	-3.04303	0.00234209	0.00581372	CTNS
567	ENSG00000040608.14	97.3224	-3.39487	0.547467	-6.20105	5.60885e-10	4.2707e-09	RTN4R
568	ENSG00000040633.13	479.807	-0.446588	0.207726	-2.14989	0.031564	0.056895	PHF23
569	ENSG00000040731.10	33.0844	-2.27402	0.55885	-4.0691	4.71952e-05	0.000167587	CDH10
570	ENSG00000040933.16	631.652	0.911064	0.222399	4.09653	4.19398e-05	0.000150546	INPP4A
571	ENSG00000041353.10	21.4185	-1.87084	0.521062	-3.59043	0.000330134	0.000984432	RAB27B
572	ENSG00000041357.16	1217.81	-0.304654	0.143066	-2.12946	0.033216	0.0594879	PSMA4
573	ENSG00000041515.16	102.064	-0.188249	0.217979	-0.863611	0.387801	0.470641	MYO16
574	ENSG00000041802.11	586.843	0.144642	0.146344	0.988371	0.322971	0.40553	LSG1
575	ENSG00000041880.15	289.273	0.484303	0.179897	2.69211	0.00710025	0.015545	PARP3
576	ENSG00000041982.16	1331.26	-1.03345	0.45512	-2.27072	0.0231639	0.0436824	TNC
577	ENSG00000041988.15	306.786	-1.0923	0.173702	-6.28836	3.20843e-10	2.52108e-09	THAP3
578	ENSG00000042062.13	339.885	-0.777768	0.477675	-1.62823	0.103475	0.155694	RIPOR3
579	ENSG00000042088.14	169.724	-1.23705	0.268476	-4.60767	4.07202e-06	1.74358e-05	TDP1
580	ENSG00000042286.15	279.8	0.804456	0.295565	2.72176	0.00649352	0.0143356	AIFM2
581	ENSG00000042317.17	181.196	-0.698039	0.193718	-3.60337	0.000314112	0.000940348	SPATA7
582	ENSG00000042429.12	539.846	0.0364679	0.199296	0.182983	0.854811	0.887087	MED17
583	ENSG00000042445.14	486.384	1.93074	0.191827	10.065	7.88679e-24	2.41086e-22	RETSAT
584	ENSG00000042493.16	224.409	-1.82708	0.373519	-4.89152	1.00058e-06	4.73754e-06	CAPG
585	ENSG00000042753.12	698.061	-0.858469	0.211524	-4.05849	4.93911e-05	0.000174519	AP2S1
586	ENSG00000042781.14	45.6334	0.51536	0.467226	1.10302	0.270018	0.350469	USH2A
587	ENSG00000042813.8	0.461598	1.98497	1.95577	1.01493	0.310141	NA	ZPBP
588	ENSG00000042832.12	39.4828	-0.279175	0.617352	-0.452213	0.651115	0.717243	TG
589	ENSG00000042980.13	20.1504	0.0492021	0.373892	0.131594	0.895305	0.920024	ADAM28
590	ENSG00000043039.7	2.3932	0.50305	1.30552	0.385324	0.699997	0.758883	BARX2
591	ENSG00000043093.15	416.935	1.18716	0.177043	6.70549	2.00726e-11	1.85729e-10	DCUN1D1
592	ENSG00000043143.22	455.733	1.96743	0.332899	5.90998	3.42146e-09	2.36195e-08	JADE2
593	ENSG00000043355.12	0.641906	-0.217843	2.00891	-0.108438	0.913648	NA	ZIC2
594	ENSG00000043462.13	77.1638	2.29576	0.26608	8.62808	6.23919e-18	1.14154e-16	LCP2
595	ENSG00000043514.17	346.182	0.282805	0.149986	1.88554	0.0593567	0.0973714	TRIT1
596	ENSG00000043591.6	325.346	5.76141	0.507703	11.348	7.58808e-30	3.63676e-28	ADRB1
597	ENSG00000044090.12	1456.96	-1.84008	0.212456	-8.66099	4.67699e-18	8.69684e-17	CUL7
598	ENSG00000044115.21	10216.6	-0.0621003	0.159205	-0.390064	0.696489	0.756061	CTNNA1
599	ENSG00000044446.12	1121.9	-0.764881	0.0935231	-8.17853	2.87338e-16	4.54985e-15	PHKA2
600	ENSG00000044459.15	303.308	-0.964787	0.257317	-3.74941	0.000177249	0.000559846	CNTLN
601	ENSG00000044524.11	350.127	1.50502	0.170176	8.84389	9.2444e-19	1.8217e-17	EPHA3
602	ENSG00000044574.9	8789.61	0.0245322	0.217799	0.112637	0.910318	0.932148	HSPA5
603	ENSG00000046604.14	2040.98	1.23443	0.253582	4.86798	1.12747e-06	5.2874e-06	DSG2
604	ENSG00000046647.14	307.343	-0.627341	0.140474	-4.46587	7.97444e-06	3.2624e-05	GEMIN8
605	ENSG00000046651.16	664.379	-1.02769	0.150432	-6.83157	8.39925e-12	8.11313e-11	OFD1
606	ENSG00000046653.15	509.859	0.677965	0.133626	5.07359	3.90387e-07	1.9689e-06	GPM6B
607	ENSG00000046889.19	312.208	2.00475	0.387333	5.17576	2.2698e-07	1.19149e-06	PREX2
608	ENSG00000047056.16	845.818	1.15753	0.0933055	12.4058	2.43164e-35	1.66534e-33	WDR37
609	ENSG00000047188.16	699.307	-0.109391	0.164297	-0.665816	0.505529	0.585239	YTHDC2
610	ENSG00000047230.15	488.84	-1.33353	0.217254	-6.13809	8.35173e-10	6.22308e-09	CTPS2
611	ENSG00000047249.18	618.5	0.690674	0.194274	3.55516	0.000377743	0.00111355	ATP6V1H
612	ENSG00000047315.17	2187.48	0.382503	0.126429	3.02544	0.00248274	0.00612703	POLR2B
613	ENSG00000047346.13	639.855	1.4993	0.170687	8.78394	1.57853e-18	3.05304e-17	FAM214A
614	ENSG00000047365.12	54.8208	1.4781	0.319662	4.62394	3.76525e-06	1.62109e-05	ARAP2
615	ENSG00000047410.14	2776.8	-0.213368	0.129536	-1.64717	0.0995228	0.150633	TPR
616	ENSG00000047457.14	109.543	5.30549	0.730264	7.26516	3.72588e-13	4.25674e-12	CP
617	ENSG00000047578.13	413.787	-0.16813	0.158353	-1.06174	0.288354	0.36958	KATNIP
618	ENSG00000047579.20	304.561	0.764374	0.132733	5.75875	8.47372e-09	5.52556e-08	DTNBP1
619	ENSG00000047597.7	170.174	1.14957	0.496034	2.31752	0.0204756	0.0391822	XK
620	ENSG00000047617.16	70.6431	1.37727	0.305814	4.50362	6.68044e-06	2.76963e-05	ANO2
621	ENSG00000047621.12	266.624	0.192523	0.204402	0.941883	0.346253	0.428855	C12orf4
622	ENSG00000047634.15	167.354	0.970559	0.374418	2.59218	0.00953695	0.0201471	SCML1
623	ENSG00000047644.19	1248.9	-0.00845006	0.118355	-0.0713961	0.943082	0.956515	WWC3
624	ENSG00000047648.23	228.563	-0.325602	0.198417	-1.641	0.100798	0.152296	ARHGAP6
625	ENSG00000047662.5	61.8016	-1.40703	0.50335	-2.79532	0.00518477	0.0117538	FAM184B
626	ENSG00000047849.22	13057.7	0.742339	0.257264	2.88551	0.00390777	0.00915783	MAP4
627	ENSG00000047932.14	1190.03	0.480414	0.153468	3.13039	0.00174576	0.00446431	GOPC
628	ENSG00000047936.11	1.2721	1.65099	1.27183	1.29813	0.194244	0.266133	ROS1
629	ENSG00000048028.11	3436.07	-0.454548	0.334391	-1.35933	0.174041	0.242632	USP28
630	ENSG00000048052.23	576.125	0.312433	0.237164	1.31737	0.187714	0.258448	HDAC9
631	ENSG00000048140.18	533.715	-0.22678	0.184653	-1.22814	0.219393	0.294743	TSPAN17
632	ENSG00000048162.21	262.48	-0.616674	0.174145	-3.54115	0.000398386	0.00117	NOP16
633	ENSG00000048342.18	399.911	-0.0113516	0.214234	-0.052987	0.957742	0.96782	CC2D2A
634	ENSG00000048392.12	445.344	2.67304	0.260368	10.2664	9.98888e-25	3.26868e-23	RRM2B
635	ENSG00000048405.10	212.985	1.08607	0.21709	5.00288	5.64803e-07	2.78359e-06	ZNF800
636	ENSG00000048462.11	0.392499	0.725574	2.94928	0.246017	0.805669	NA	TNFRSF17
637	ENSG00000048471.14	390.034	0.626761	0.233756	2.68127	0.00733442	0.0159962	SNX29
638	ENSG00000048540.15	76.8435	2.151	0.608339	3.53586	0.000406448	0.00119169	LMO3
639	ENSG00000048544.6	646.29	1.59208	0.168384	9.45504	3.22892e-21	7.93492e-20	MRPS10
640	ENSG00000048545.17	6.02618	-4.55478	1.45934	-3.12113	0.0018016	0.00459399	GUCA1A
641	ENSG00000048649.14	1000.96	0.26001	0.139795	1.85993	0.0628956	0.102333	RSF1
642	ENSG00000048707.15	2076.34	0.290432	0.171054	1.6979	0.0895262	0.137783	VPS13D
643	ENSG00000048740.18	2388.27	0.344674	0.274434	1.25594	0.209137	0.283318	CELF2
644	ENSG00000048828.17	2594.12	0.991259	0.230178	4.30649	1.65867e-05	6.428e-05	FAM120A
645	ENSG00000048991.17	608.912	-0.674333	0.133378	-5.0558	4.28579e-07	2.14812e-06	R3HDM1
646	ENSG00000049089.15	241.025	-2.60929	0.520976	-5.00847	5.48647e-07	2.70983e-06	COL9A2
647	ENSG00000049130.16	432.015	0.356317	0.347265	1.02607	0.30486	0.386546	KITLG
648	ENSG00000049167.16	284.75	-0.443339	0.22024	-2.01298	0.0441167	0.0757871	ERCC8
649	ENSG00000049192.15	372.804	-4.2187	0.265181	-15.9087	5.51296e-57	1.25625e-54	ADAMTS6
650	ENSG00000049239.13	1785.97	0.571275	0.17922	3.18757	0.00143475	0.00374503	H6PD
651	ENSG00000049245.13	1298.22	1.37264	0.15147	9.06217	1.27886e-19	2.71201e-18	VAMP3
652	ENSG00000049246.15	867.319	2.63077	0.384064	6.84982	7.39434e-12	7.19793e-11	PER3
653	ENSG00000049247.14	62.9752	1.66748	0.418813	3.98145	6.84963e-05	0.000235842	UTS2
654	ENSG00000049249.9	1.71337	1.43276	1.04847	1.36653	0.171771	0.239814	TNFRSF9
655	ENSG00000049283.18	376.069	-1.23147	0.482681	-2.55131	0.0107318	0.0223183	EPN3
656	ENSG00000049323.16	7019.72	0.129457	0.138981	0.931475	0.351608	0.434372	LTBP1
657	ENSG00000049449.10	1335.38	-0.53993	0.17744	-3.04289	0.00234318	0.00581584	RCN1
658	ENSG00000049540.18	15247.7	-2.16087	0.507639	-4.25671	2.07459e-05	7.903e-05	ELN
659	ENSG00000049541.11	430.064	-1.64463	0.225557	-7.29143	3.06671e-13	3.55387e-12	RFC2
660	ENSG00000049618.24	2169.66	-0.430669	0.122403	-3.51844	0.000434098	0.00126701	ARID1B
661	ENSG00000049656.14	846.369	-0.0126753	0.135632	-0.0934534	0.925543	0.943713	CLPTM1L
662	ENSG00000049759.20	1637.88	0.0448029	0.196949	0.227486	0.820046	0.858796	NEDD4L
663	ENSG00000049768.17	3.12786	-2.82334	1.18009	-2.39247	0.0167353	0.0328958	FOXP3
664	ENSG00000049769.14	296.774	0.917919	0.162282	5.6563	1.54667e-08	9.68009e-08	PPP1R3F
665	ENSG00000049860.14	723.455	1.12073	0.130639	8.57886	9.58192e-18	1.7168e-16	HEXB
666	ENSG00000049883.15	301.971	0.976701	0.193815	5.03936	4.671e-07	2.32539e-06	PTCD2
667	ENSG00000050030.16	4.94654	0.885904	0.625863	1.41549	0.156924	0.221966	NEXMIF
668	ENSG00000050130.18	532.438	0.678939	0.11718	5.79399	6.87346e-09	4.53873e-08	JKAMP
669	ENSG00000050165.19	29517.6	3.75907	0.384962	9.76478	1.59464e-22	4.35892e-21	DKK3
670	ENSG00000050327.15	111.913	0.195975	0.525308	0.373066	0.709099	0.766827	ARHGEF5
671	ENSG00000050344.9	35.9492	0.327801	0.461504	0.710288	0.477525	0.55852	NFE2L3
672	ENSG00000050393.11	601.974	-0.482147	0.165841	-2.90729	0.00364578	0.0086123	MCUR1
673	ENSG00000050405.13	840.041	0.393585	0.199396	1.97389	0.0483948	0.0818863	LIMA1
674	ENSG00000050426.16	778.293	-0.443495	0.122688	-3.61483	0.000300544	0.000902966	LETMD1
675	ENSG00000050438.17	58.8267	-3.75509	0.587243	-6.39444	1.61138e-10	1.31652e-09	SLC4A8
676	ENSG00000050555.19	467.27	-3.02608	0.496489	-6.09496	1.09464e-09	8.04875e-09	LAMC3
677	ENSG00000050628.20	201.924	-2.44901	0.575958	-4.25206	2.11814e-05	8.05176e-05	PTGER3
678	ENSG00000050730.16	0.710699	-1.48121	2.07996	-0.712134	0.476382	NA	TNIP3
679	ENSG00000050748.18	1053.36	0.79961	0.163883	4.87916	1.06541e-06	5.01795e-06	MAPK9
680	ENSG00000050767.18	364.237	-3.104	0.35842	-8.66023	4.70793e-18	8.74789e-17	COL23A1
681	ENSG00000050820.17	1838.66	-1.8571	0.229776	-8.08225	6.35808e-16	9.7475e-15	BCAR1
682	ENSG00000051009.11	733.211	-0.321908	0.157196	-2.04781	0.0405782	0.0706048	FAM160A2
683	ENSG00000051108.15	1373.62	1.98645	0.146669	13.5438	8.6234e-42	8.93199e-40	HERPUD1
684	ENSG00000051128.19	377.557	-1.28529	0.232761	-5.52191	3.35326e-08	1.99461e-07	HOMER3
685	ENSG00000051180.17	125.94	-4.46126	0.437898	-10.1879	2.24545e-24	7.16999e-23	RAD51
686	ENSG00000051341.15	199.052	-3.26213	0.259398	-12.5758	2.87056e-36	2.11628e-34	POLQ
687	ENSG00000051382.9	503.32	1.64814	0.277885	5.931	3.01103e-09	2.09535e-08	PIK3CB
688	ENSG00000051523.11	450.571	-0.95695	0.217688	-4.39597	1.10278e-05	4.40162e-05	CYBA
689	ENSG00000051596.10	286.927	-1.78427	0.249046	-7.16441	7.81205e-13	8.54349e-12	THOC3
690	ENSG00000051620.11	772.725	0.340862	0.125179	2.72301	0.0064691	0.0142918	HEBP2
691	ENSG00000051825.15	551.093	-0.422896	0.170792	-2.47609	0.0132829	0.0268875	MPHOSPH9
692	ENSG00000052126.15	1623.18	0.538392	0.230574	2.33501	0.0195432	0.0376561	PLEKHA5
693	ENSG00000052344.16	26.6776	-1.93818	0.615633	-3.14827	0.00164241	0.00422936	PRSS8
694	ENSG00000052723.12	653.776	-0.119015	0.161718	-0.735942	0.461766	0.543282	SIKE1
695	ENSG00000052749.14	511.635	-0.0544076	0.220352	-0.246913	0.804976	0.846337	RRP12
696	ENSG00000052795.13	1779.29	0.0592164	0.374693	0.15804	0.874426	0.903404	FNIP2
697	ENSG00000052802.13	308.671	0.398297	0.30184	1.31957	0.18698	0.257632	MSMO1
698	ENSG00000052841.15	1404.56	-0.534863	0.183874	-2.90886	0.00362746	0.00857468	TTC17
699	ENSG00000052850.8	6.06051	-0.786148	0.685618	-1.14663	0.251536	0.330399	ALX4
700	ENSG00000053108.17	10.8512	-2.55908	1.11441	-2.29635	0.0216556	0.0411758	FSTL4
701	ENSG00000053254.16	2663.2	1.06687	0.171602	6.21711	5.06392e-10	3.87935e-09	FOXN3
702	ENSG00000053328.9	63.2117	2.59868	0.383257	6.78052	1.19748e-11	1.14116e-10	METTL24
703	ENSG00000053371.13	560.975	-0.230924	0.1448	-1.59478	0.110762	0.165023	AKR7A2
704	ENSG00000053372.5	360.232	-0.404087	0.188376	-2.14511	0.0319444	0.057494	MRTO4
705	ENSG00000053438.11	247.858	-3.9264	0.397117	-9.88726	4.72789e-23	1.36531e-21	NNAT
706	ENSG00000053501.13	307.184	-0.360845	0.155651	-2.31829	0.0204336	0.0391133	USE1
707	ENSG00000053524.13	16.5924	0.036687	0.564268	0.065017	0.94816	0.960567	MCF2L2
708	ENSG00000053702.15	129.911	0.871671	0.26415	3.29991	0.000967154	0.00262055	NRIP2
709	ENSG00000053747.17	339.915	-0.262183	0.258822	-1.01299	0.311065	0.3932	LAMA3
710	ENSG00000053770.12	664.724	1.26739	0.166573	7.60863	2.77024e-14	3.59228e-13	AP5M1
711	ENSG00000053900.11	441.039	-0.260341	0.144429	-1.80256	0.071458	0.113869	ANAPC4
712	ENSG00000053918.18	819.433	0.566267	0.560564	1.01017	0.312413	0.394466	KCNQ1
713	ENSG00000054116.12	627.567	0.342715	0.160645	2.13337	0.0328945	0.0589458	TRAPPC3
714	ENSG00000054118.15	2505.44	0.287129	0.0931511	3.0824	0.00205336	0.00516243	THRAP3
715	ENSG00000054148.18	1794.74	-0.864311	0.268062	-3.22429	0.00126284	0.00333766	PHPT1
716	ENSG00000054179.12	71.5485	-2.12034	0.531442	-3.98978	6.61341e-05	0.000228241	ENTPD2
717	ENSG00000054219.11	37.3442	2.7565	0.34751	7.93214	2.15403e-15	3.10661e-14	LY75
718	ENSG00000054267.22	752.356	0.411674	0.142972	2.87941	0.00398424	0.00931353	ARID4B
719	ENSG00000054277.14	171.035	-0.139303	0.255661	-0.544874	0.58584	0.659422	OPN3
720	ENSG00000054282.16	360.67	-0.0905263	0.153835	-0.588465	0.55622	0.63279	SDCCAG8
721	ENSG00000054356.14	8.36313	-2.1328	0.943517	-2.26048	0.0237917	0.044688	PTPRN
722	ENSG00000054392.13	182.886	-1.23308	0.279461	-4.41233	1.02262e-05	4.10653e-05	HHAT
723	ENSG00000054523.19	3058.29	0.604862	0.209965	2.88077	0.00396704	0.00927764	KIF1B
724	ENSG00000054598.9	510.806	0.0206874	0.483771	0.0427628	0.965891	0.974012	FOXC1
725	ENSG00000054611.14	420.773	-0.123544	0.136614	-0.904328	0.365821	0.448702	TBC1D22A
726	ENSG00000054654.19	3651.16	0.668544	0.17068	3.91695	8.96768e-05	0.000301036	SYNE2
727	ENSG00000054690.14	247.693	-1.28679	0.232965	-5.52355	3.32227e-08	1.97711e-07	PLEKHH1
728	ENSG00000054793.14	1082.71	0.552298	0.201972	2.73453	0.00624685	0.0138729	ATP9A
729	ENSG00000054803.4	5.67291	-3.70361	1.3	-2.84894	0.00438651	0.0101516	CBLN4
730	ENSG00000054938.16	22.2184	1.53841	1.08792	1.41409	0.157336	0.22246	CHRDL2
731	ENSG00000054965.11	1646.74	-0.0491707	0.151212	-0.325176	0.745048	0.796731	FAM168A
732	ENSG00000054967.13	158.14	-0.847905	0.328245	-2.58315	0.00979036	0.0206205	RELT
733	ENSG00000054983.17	630.218	0.559253	0.144916	3.85915	0.000113781	0.000374137	GALC
734	ENSG00000055044.11	653.751	-0.131766	0.170752	-0.771678	0.440305	0.522892	NOP58
735	ENSG00000055070.17	2113	0.120208	0.101816	1.18063	0.237749	0.315397	SZRD1
736	ENSG00000055118.17	2633.93	-0.341745	0.487366	-0.701208	0.483173	0.563995	KCNH2
737	ENSG00000055130.17	1493.23	0.405007	0.110122	3.67781	0.000235248	0.000722815	CUL1
738	ENSG00000055147.19	435.543	1.0757	0.139382	7.71765	1.18497e-14	1.58922e-13	FAM114A2
739	ENSG00000055163.20	1808.23	-1.58317	0.317443	-4.98727	6.12374e-07	2.99742e-06	CYFIP2
740	ENSG00000055208.19	2051.09	0.200202	0.14952	1.33896	0.180583	0.250192	TAB2
741	ENSG00000055211.14	897.854	1.0129	0.219807	4.60813	4.06308e-06	1.74005e-05	GINM1
742	ENSG00000055332.19	799.888	0.412343	0.160591	2.56767	0.0102386	0.0214349	EIF2AK2
743	ENSG00000055483.19	988.48	-0.356	0.188647	-1.88712	0.0591439	0.0970985	USP36
744	ENSG00000055609.21	1909.18	-0.0516997	0.181603	-0.284685	0.775886	0.822022	KMT2C
745	ENSG00000055732.13	114.953	3.04173	0.559486	5.43665	5.4292e-08	3.14001e-07	MCOLN3
746	ENSG00000055813.6	146.872	-0.0512487	0.201398	-0.254465	0.799136	0.841645	CCDC85A
747	ENSG00000055917.16	2143.47	0.839471	0.144095	5.82583	5.68282e-09	3.79552e-08	PUM2
748	ENSG00000055950.16	685.656	-0.702466	0.133657	-5.25575	1.47424e-07	7.96409e-07	MRPL43
749	ENSG00000055955.17	58.8953	1.26919	0.343576	3.69406	0.000220706	0.000681727	ITIH4
750	ENSG00000055957.11	3.25864	-1.46135	1.45114	-1.00704	0.313916	0.396125	ITIH1
751	ENSG00000056050.7	292.553	0.1361	0.195615	0.695758	0.486581	0.567338	HPF1
752	ENSG00000056097.16	1860.2	0.397821	0.135839	2.92861	0.00340478	0.00810563	ZFR
753	ENSG00000056277.16	91.9532	-0.950582	0.299422	-3.17472	0.00149979	0.00389856	ZNF280C
754	ENSG00000056291.19	0.516491	-1.01728	2.39406	-0.424919	0.670896	NA	NPFFR2
755	ENSG00000056487.16	45.0107	-1.41225	0.761313	-1.85502	0.0635932	0.10328	PHF21B
756	ENSG00000056558.11	304.762	-0.463897	0.176421	-2.62949	0.00855135	0.0183054	TRAF1
757	ENSG00000056586.16	1237.73	0.616105	0.140413	4.38781	1.145e-05	4.55493e-05	RC3H2
758	ENSG00000056736.10	72.1664	-0.872845	0.235035	-3.71368	0.000204268	0.000635969	IL17RB
759	ENSG00000056972.20	217.037	-0.221442	0.183966	-1.20371	0.2287	0.305149	TRAF3IP2
760	ENSG00000056998.20	208.257	-1.63526	0.360599	-4.53484	5.76467e-06	2.41513e-05	GYG2
761	ENSG00000057019.16	2318.78	-0.280568	0.315818	-0.888385	0.374334	0.457353	DCBLD2
762	ENSG00000057252.13	290.463	0.634406	0.118609	5.3487	8.85894e-08	4.94562e-07	SOAT1
763	ENSG00000057294.16	4899.48	1.27816	0.575367	2.22146	0.0263195	0.0487242	PKP2
764	ENSG00000057468.7	6.24303	-0.319424	0.754796	-0.423193	0.672155	0.735525	MSH4
765	ENSG00000057593.14	16.6249	-1.5796	0.501134	-3.15206	0.00162124	0.00418044	F7
766	ENSG00000057608.17	2938.09	-0.465263	0.147865	-3.14653	0.00165219	0.00425192	GDI2
767	ENSG00000057657.17	72.5488	0.937256	0.395995	2.36684	0.0179409	0.0349286	PRDM1
768	ENSG00000057663.16	393.877	0.640742	0.156937	4.08279	4.44976e-05	0.000159022	ATG5
769	ENSG00000057704.13	147.738	1.09689	0.236781	4.63252	3.61249e-06	1.55907e-05	TMCC3
770	ENSG00000057757.10	553.49	0.265984	0.134669	1.9751	0.048257	0.0817194	PITHD1
771	ENSG00000057935.14	702.021	-0.555194	0.189293	-2.93299	0.00335717	0.00800065	MTA3
772	ENSG00000058056.10	2567.05	1.28567	0.295051	4.35745	1.31588e-05	5.18289e-05	USP13
773	ENSG00000058063.16	870.552	0.544443	0.126124	4.31673	1.58358e-05	6.16081e-05	ATP11B
774	ENSG00000058085.15	113.535	-0.710888	0.28231	-2.51811	0.0117987	0.0242375	LAMC2
775	ENSG00000058091.17	1032.54	-0.123952	0.184524	-0.67174	0.501749	0.581965	CDK14
776	ENSG00000058262.10	2878.23	0.15559	0.163714	0.950378	0.34192	0.424433	SEC61A1
777	ENSG00000058272.19	1558.45	0.437891	0.182582	2.39833	0.0164702	0.0324154	PPP1R12A
778	ENSG00000058335.16	1.24118	0.425843	1.18866	0.358254	0.720153	NA	RASGRF1
779	ENSG00000058404.20	1610.23	1.87802	0.537927	3.49123	0.000480806	0.00139119	CAMK2B
780	ENSG00000058453.17	614.315	-1.75342	0.292077	-6.0033	1.93349e-09	1.38116e-08	CROCC
781	ENSG00000058600.16	693.858	-0.127728	0.126049	-1.01332	0.310909	0.393044	POLR3E
782	ENSG00000058668.15	7348.81	0.184433	0.207687	0.888035	0.374522	0.457505	ATP2B4
783	ENSG00000058673.17	2825.7	-0.470734	0.182902	-2.57369	0.010062	0.0211119	ZC3H11A
784	ENSG00000058729.11	355.872	0.512614	0.158934	3.22533	0.00125827	0.00332805	RIOK2
785	ENSG00000058799.15	228.5	0.466913	0.269059	1.73536	0.0826772	0.12868	YIPF1
786	ENSG00000058804.12	359.561	-0.0781992	0.169019	-0.462667	0.643603	0.71103	NDC1
787	ENSG00000058866.15	251.172	4.21702	0.500855	8.41964	3.77627e-17	6.46557e-16	DGKG
788	ENSG00000059122.17	801.774	-0.405854	0.271225	-1.49637	0.134556	0.19471	FLYWCH1
789	ENSG00000059145.19	265.335	-1.26398	0.236705	-5.3399	9.29969e-08	5.17324e-07	UNKL
790	ENSG00000059377.18	42.1992	1.16037	0.323961	3.58182	0.000341208	0.0010142	TBXAS1
791	ENSG00000059378.13	325.209	-0.31486	0.366514	-0.859067	0.390303	0.473027	PARP12
792	ENSG00000059573.9	752.648	-0.614121	0.281253	-2.18352	0.0289974	0.0529388	ALDH18A1
793	ENSG00000059588.10	816.229	-1.2023	0.210163	-5.7208	1.06023e-08	6.81779e-08	TARBP1
794	ENSG00000059691.12	881.462	0.741139	0.224481	3.30157	0.000961461	0.00260625	GATB
795	ENSG00000059728.11	284.096	-0.237483	0.329703	-0.720296	0.471343	0.55263	MXD1
796	ENSG00000059758.8	492.072	0.258938	0.158855	1.63002	0.103097	0.155208	CDK17
797	ENSG00000059769.20	187.255	-0.0954525	0.21474	-0.444502	0.656679	0.72261	DNAJC25
798	ENSG00000059804.16	2644.21	-1.69918	0.524973	-3.23671	0.00120918	0.00321038	SLC2A3
799	ENSG00000059915.17	106.258	-0.915611	0.280221	-3.26746	0.00108517	0.00291011	PSD
800	ENSG00000060069.18	258.133	-0.6333	0.231105	-2.74031	0.00613812	0.0136641	CTDP1
801	ENSG00000060138.13	3941.1	1.24849	0.293071	4.26003	2.04401e-05	7.79835e-05	YBX3
802	ENSG00000060140.9	2.64738	0.245914	0.850874	0.289013	0.772571	0.819486	STYK1
803	ENSG00000060237.19	6690.59	0.411967	0.232226	1.77399	0.0760643	0.119891	WNK1
804	ENSG00000060303.5	0.29692	-0.194154	3.34686	-0.0580107	0.95374	NA	RPS17P5
805	ENSG00000060339.14	1189.62	-0.707083	0.189645	-3.72846	0.000192655	0.00060341	CCAR1
806	ENSG00000060491.17	612.296	-1.26756	0.151227	-8.38183	5.21092e-17	8.77803e-16	OGFR
807	ENSG00000060558.4	25.4328	0.587127	0.407756	1.4399	0.149897	0.213459	GNA15
808	ENSG00000060566.14	0.119449	0.858342	3.35765	0.255638	0.79823	NA	CREB3L3
809	ENSG00000060642.11	110.388	0.180709	0.188405	0.959148	0.337484	0.420008	PIGV
810	ENSG00000060656.20	531.325	-0.689781	0.32753	-2.10601	0.0352033	0.0624667	PTPRU
811	ENSG00000060688.13	384.521	-0.40545	0.253469	-1.5996	0.109687	0.163677	SNRNP40
812	ENSG00000060709.15	26.1286	-2.81926	0.791834	-3.56042	0.000370258	0.00109303	RIMBP2
813	ENSG00000060718.22	1166.47	-9.71466	0.900397	-10.7893	3.86695e-27	1.49813e-25	COL11A1
814	ENSG00000060749.16	838.891	0.0557858	0.20451	0.272777	0.785024	0.829501	QSER1
815	ENSG00000060762.19	2813.38	1.82026	0.37823	4.81258	1.48994e-06	6.80641e-06	MPC1
816	ENSG00000060971.19	1382.74	0.464319	0.190834	2.4331	0.0149703	0.0298572	ACAA1
817	ENSG00000060982.15	346.043	-1.6157	0.401514	-4.02402	5.72119e-05	0.00019962	BCAT1
818	ENSG00000061273.18	2293.09	-0.835463	0.142208	-5.87494	4.23005e-09	2.87267e-08	HDAC7
819	ENSG00000061337.15	165.696	-0.00471551	0.339337	-0.0138962	0.988913	0.991682	LZTS1
820	ENSG00000061455.11	129.65	-1.2832	0.39257	-3.26873	0.00108032	0.00289834	PRDM6
821	ENSG00000061492.12	0.773286	-1.56373	1.78391	-0.876574	0.380718	NA	WNT8A
822	ENSG00000061656.11	60.2663	-1.2816	0.453774	-2.82433	0.00473802	0.0108747	SPAG4
823	ENSG00000061676.15	3623.39	0.813049	0.272315	2.98569	0.00282936	0.00687217	NCKAP1
824	ENSG00000061794.13	923.862	0.904129	0.243638	3.71095	0.000206482	0.000641825	MRPS35
825	ENSG00000061918.14	516.311	0.352864	0.248096	1.42229	0.154943	0.219523	GUCY1B1
826	ENSG00000061936.10	968.697	-1.03326	0.181416	-5.6955	1.2301e-08	7.82384e-08	SFSWAP
827	ENSG00000061938.21	2139.14	-0.872756	0.13831	-6.31017	2.78736e-10	2.20613e-09	TNK2
828	ENSG00000061987.16	816.53	0.122263	0.204867	0.596793	0.550645	0.627471	MON2
829	ENSG00000062038.15	194.108	-5.40527	0.708956	-7.62428	2.45409e-14	3.20387e-13	CDH3
830	ENSG00000062096.15	0.339097	1.25909	2.90003	0.434165	0.664168	NA	ARSF
831	ENSG00000062194.16	1444.09	-0.153893	0.15478	-0.994273	0.32009	0.402578	GPBP1
832	ENSG00000062282.15	206.824	0.135445	0.298475	0.453789	0.64998	0.716251	DGAT2
833	ENSG00000062370.17	125.182	0.105574	0.283921	0.371842	0.71001	0.767646	ZNF112
834	ENSG00000062485.19	8666.5	0.957487	0.268412	3.56723	0.000360776	0.0010673	CS
835	ENSG00000062524.16	45.2619	-1.09554	0.548764	-1.99637	0.0458937	0.0783738	LTK
836	ENSG00000062582.14	756.029	-0.0607978	0.194966	-0.311837	0.755164	0.804905	MRPS24
837	ENSG00000062598.18	824.446	0.26841	0.190716	1.40738	0.159313	0.224851	ELMO2
838	ENSG00000062650.20	794.074	0.407347	0.144061	2.8276	0.00468984	0.010776	WAPL
839	ENSG00000062716.13	860.528	0.148663	0.237997	0.624644	0.532205	0.610426	VMP1
840	ENSG00000062725.10	710.142	0.188837	0.157965	1.19544	0.231917	0.30882	APPBP2
841	ENSG00000062822.15	630.684	-3.38446	0.229182	-14.7676	2.37099e-49	3.64609e-47	POLD1
842	ENSG00000063015.20	3.58862	-0.727972	0.90273	-0.806412	0.420005	0.502691	SEZ6
843	ENSG00000063046.18	9063.16	0.177144	0.129341	1.36959	0.170814	0.238729	EIF4B
844	ENSG00000063127.16	45.8001	0.115453	0.343743	0.335871	0.736968	0.790011	SLC6A16
845	ENSG00000063169.11	361.333	-1.81506	0.204107	-8.89269	5.96472e-19	1.19228e-17	BICRA
846	ENSG00000063176.16	124.342	-0.386645	0.345813	-1.11807	0.263535	0.343371	SPHK2
847	ENSG00000063177.13	8275.44	-1.48287	0.173779	-8.53311	1.42465e-17	2.52014e-16	RPL18
848	ENSG00000063180.9	102.784	0.606469	0.582915	1.04041	0.298151	0.379729	CA11
849	ENSG00000063241.8	544.948	-0.174531	0.207993	-0.83912	0.401402	0.484165	ISOC2
850	ENSG00000063244.13	2346.47	-0.587739	0.12212	-4.8128	1.48833e-06	6.80153e-06	U2AF2
851	ENSG00000063245.15	1755.61	-0.730755	0.137971	-5.29642	1.18094e-07	6.48159e-07	EPN1
852	ENSG00000063322.15	802.377	0.0701374	0.106124	0.660898	0.508678	0.588422	MED29
853	ENSG00000063438.20	37.3764	-3.88535	1.17374	-3.31024	0.000932151	0.00253557	AHRR
854	ENSG00000063515.3	0.162724	2.22087	3.35765	0.661436	0.508333	NA	GSC2
855	ENSG00000063587.15	1032.89	-1.29839	0.263834	-4.92125	8.5993e-07	4.11569e-06	ZNF275
856	ENSG00000063601.17	684.619	-0.547896	0.153414	-3.57137	0.000355125	0.0010522	MTMR1
857	ENSG00000063660.9	2412.76	-0.736401	0.231188	-3.18529	0.0014461	0.00377387	GPC1
858	ENSG00000063761.16	258.519	-0.285512	0.186119	-1.53403	0.125023	0.182858	ADCK1
859	ENSG00000063854.13	1118.78	1.1802	0.296112	3.98564	6.7299e-05	0.000231974	HAGH
860	ENSG00000063978.16	1019.95	-0.0357258	0.116684	-0.306176	0.75947	0.808463	RNF4
861	ENSG00000064012.22	96.6812	1.17974	0.278642	4.2339	2.29678e-05	8.67568e-05	CASP8
862	ENSG00000064042.18	2992	2.03073	0.131629	15.4277	1.06627e-53	2.08806e-51	LIMCH1
863	ENSG00000064102.15	372.303	-0.573079	0.185476	-3.08977	0.0020031	0.00505127	INTS13
864	ENSG00000064115.11	530.37	0.53728	0.132314	4.06065	4.8937e-05	0.000173134	TM7SF3
865	ENSG00000064195.7	2.23264	0.640214	0.881118	0.726593	0.467475	0.548943	DLX3
866	ENSG00000064199.7	54.9092	0.247919	0.230591	1.07515	0.28231	0.363338	SPA17
867	ENSG00000064201.16	219.156	0.128521	0.393831	0.326337	0.74417	0.795962	TSPAN32
868	ENSG00000064205.11	194.502	6.1514	0.703607	8.74267	2.27671e-18	4.32662e-17	CCN5
869	ENSG00000064218.5	0.224057	1.90028	3.35765	0.565954	0.571425	NA	DMRT3
870	ENSG00000064225.12	555.247	0.958268	0.393991	2.43221	0.0150072	0.0299213	ST3GAL6
871	ENSG00000064270.13	7.1146	-2.66651	0.927626	-2.87455	0.00404599	0.00944466	ATP2C2
872	ENSG00000064300.9	574.907	-0.260249	0.304071	-0.855883	0.392062	0.47471	NGFR
873	ENSG00000064309.16	510.435	-0.532937	0.223467	-2.38486	0.0170857	0.0334927	CDON
874	ENSG00000064313.12	479.421	-0.00357745	0.233595	-0.0153147	0.987781	0.990983	TAF2
875	ENSG00000064393.16	3630.26	0.785413	0.341985	2.29663	0.0216399	0.041149	HIPK2
876	ENSG00000064419.14	1012.12	-0.297964	0.114679	-2.59823	0.00937051	0.0198497	TNPO3
877	ENSG00000064489.23	35.8632	-1.44268	0.716529	-2.01343	0.0440696	0.0757128	BORCS8-MEF2B
878	ENSG00000064490.14	477.503	-0.695597	0.179771	-3.86934	0.000109128	0.000360159	RFXANK
879	ENSG00000064545.15	399.55	-0.842316	0.238077	-3.538	0.000403168	0.00118266	TMEM161A
880	ENSG00000064547.14	78.2625	-2.4715	0.496529	-4.97756	6.43908e-07	3.14134e-06	LPAR2
881	ENSG00000064601.21	2113.73	0.366554	0.167417	2.18947	0.0285626	0.052271	CTSA
882	ENSG00000064607.17	3515.24	-0.98207	0.10406	-9.4375	3.8178e-21	9.30904e-20	SUGP2
883	ENSG00000064651.14	483.819	0.737481	0.266119	2.77124	0.00558432	0.0125562	SLC12A2
884	ENSG00000064652.11	234.025	-0.777021	0.251709	-3.08698	0.00202202	0.00509182	SNX24
885	ENSG00000064655.19	85.2246	-0.555849	0.568382	-0.97795	0.328099	0.410529	EYA2
886	ENSG00000064666.15	1595.59	-0.623896	0.281283	-2.21804	0.0265522	0.0491113	CNN2
887	ENSG00000064687.13	214.649	-1.84756	0.348368	-5.30349	1.13612e-07	6.2479e-07	ABCA7
888	ENSG00000064692.20	399.085	-2.26714	0.483167	-4.69225	2.70222e-06	1.18831e-05	SNCAIP
889	ENSG00000064703.13	272.148	0.407428	0.198752	2.04993	0.0403713	0.0703034	DDX20
890	ENSG00000064726.10	2647.34	1.62059	0.274372	5.90654	3.49373e-09	2.40918e-08	BTBD1
891	ENSG00000064763.11	116.354	0.41145	0.233942	1.75877	0.0786169	0.123263	FAR2
892	ENSG00000064787.13	4.22666	2.21085	0.763592	2.89533	0.00378766	0.00890549	BCAS1
893	ENSG00000064835.12	0.162839	0.537748	3.35765	0.160156	0.872758	NA	POU1F1
894	ENSG00000064886.14	12.0787	4.82088	0.554531	8.69361	3.51111e-18	6.59247e-17	CHI3L2
895	ENSG00000064932.16	557.01	-1.22179	0.147503	-8.28313	1.1998e-16	1.96051e-15	SBNO2
896	ENSG00000064933.18	256.899	0.109562	0.233715	0.468785	0.639224	0.707064	PMS1
897	ENSG00000064961.19	822.934	-1.79174	0.157587	-11.3699	5.9086e-30	2.85917e-28	HMG20B
898	ENSG00000064989.13	791.227	1.10552	0.359192	3.07779	0.00208543	0.00523572	CALCRL
899	ENSG00000064995.18	497.957	-0.640669	0.120795	-5.30376	1.13442e-07	6.24268e-07	TAF11
900	ENSG00000064999.15	1072.96	0.581084	0.188465	3.08325	0.00204755	0.00514938	ANKS1A
901	ENSG00000065000.19	2725.52	-0.264367	0.125647	-2.10405	0.035374	0.062712	AP3D1
902	ENSG00000065029.15	1062.32	-0.268357	0.12346	-2.17364	0.0297324	0.0540914	ZNF76
903	ENSG00000065054.14	1400.29	0.737268	0.236045	3.12342	0.00178763	0.00456162	SLC9A3R2
904	ENSG00000065057.9	278.702	-2.03539	0.211197	-9.6374	5.55765e-22	1.4572e-20	NTHL1
905	ENSG00000065060.17	924.259	0.228256	0.194865	1.17135	0.241456	0.319435	UHRF1BP1
906	ENSG00000065135.12	844.365	-0.547625	0.207021	-2.64526	0.0081627	0.0175583	GNAI3
907	ENSG00000065150.21	3712.69	-0.0444823	0.14082	-0.315881	0.752093	0.802518	IPO5
908	ENSG00000065154.12	877.026	1.44464	0.124102	11.6408	2.55603e-31	1.32375e-29	OAT
909	ENSG00000065183.16	461.549	0.274083	0.157353	1.74184	0.0815368	0.127157	WDR3
910	ENSG00000065243.20	978.429	0.375	0.169885	2.20738	0.0272875	0.0502491	PKN2
911	ENSG00000065268.11	480.991	-2.06354	0.214368	-9.62616	6.20048e-22	1.61897e-20	WDR18
912	ENSG00000065308.5	896.236	0.248621	0.120566	2.06212	0.039196	0.0685089	TRAM2
913	ENSG00000065320.9	1791.62	3.05725	0.305631	10.0031	1.47707e-23	4.40241e-22	NTN1
914	ENSG00000065325.13	9.18447	2.45323	0.499657	4.90984	9.1152e-07	4.34128e-06	GLP2R
915	ENSG00000065328.17	147.26	-5.89428	0.650599	-9.05978	1.30718e-19	2.76738e-18	MCM10
916	ENSG00000065357.20	266.638	-0.66656	0.217183	-3.06911	0.00214696	0.00537136	DGKA
917	ENSG00000065361.17	361.887	-0.15975	0.390515	-0.409076	0.682484	0.744144	ERBB3
918	ENSG00000065371.17	3.82089	2.947	1.3256	2.22315	0.0262059	0.0485569	ROPN1
919	ENSG00000065413.20	257.267	0.972623	0.393337	2.47275	0.0134079	0.0271143	ANKRD44
920	ENSG00000065427.15	2058.8	0.195673	0.162858	1.20149	0.22956	0.306055	KARS1
921	ENSG00000065457.11	305.054	0.0333074	0.261596	0.127324	0.898684	0.922647	ADAT1
922	ENSG00000065485.20	247.694	-0.212905	0.212662	-1.00115	0.316757	0.399126	PDIA5
923	ENSG00000065491.8	404.096	-0.663179	0.154032	-4.30546	1.66639e-05	6.45492e-05	TBC1D22B
924	ENSG00000065518.8	2038.58	0.607421	0.224367	2.70726	0.00678404	0.01491	NDUFB4
925	ENSG00000065526.12	1912.13	-0.0222269	0.169559	-0.131087	0.895707	0.920306	SPEN
926	ENSG00000065534.19	1063.9	2.40963	0.170406	14.1405	2.13865e-45	2.70744e-43	MYLK
927	ENSG00000065548.18	854.059	0.377232	0.147878	2.55096	0.0107428	0.0223374	ZC3H15
928	ENSG00000065559.15	680.851	0.622176	0.115438	5.38968	7.05814e-08	4.00996e-07	MAP2K4
929	ENSG00000065600.13	101.672	-0.906719	0.414717	-2.18636	0.0287896	0.0526417	PACC1
930	ENSG00000065609.14	108.41	-7.27155	1.11317	-6.53228	6.47778e-11	5.56765e-10	SNAP91
931	ENSG00000065613.15	1818.54	0.624187	0.247071	2.52634	0.0115257	0.023737	SLK
932	ENSG00000065615.14	187.598	1.32776	0.192376	6.9019	5.13102e-12	5.09161e-11	CYB5R4
933	ENSG00000065618.21	5.9198	0.313916	0.675091	0.464997	0.641933	0.709592	COL17A1
934	ENSG00000065621.15	47.6149	-2.25968	0.363202	-6.22156	4.92238e-10	3.77553e-09	GSTO2
935	ENSG00000065665.21	370.343	-0.077939	0.165334	-0.471402	0.637354	0.705387	SEC61A2
936	ENSG00000065675.15	10.6574	-0.317318	0.43226	-0.734092	0.462893	0.544327	PRKCQ
937	ENSG00000065717.15	1089.03	0.14125	0.22635	0.624033	0.532606	0.610774	TLE2
938	ENSG00000065802.12	1180.13	0.833744	0.176017	4.73672	2.17201e-06	9.68749e-06	ASB1
939	ENSG00000065809.14	408.877	0.238164	0.298928	0.796729	0.425608	0.50845	FAM107B
940	ENSG00000065833.9	344.721	2.19358	0.405955	5.4035	6.53532e-08	3.73579e-07	ME1
941	ENSG00000065882.16	2273.81	0.179631	0.169561	1.05938	0.289425	0.370821	TBC1D1
942	ENSG00000065883.16	970.512	-0.324071	0.168009	-1.92888	0.0537455	0.0895198	CDK13
943	ENSG00000065911.13	413.534	-0.528738	0.236762	-2.23321	0.0255353	0.0474898	MTHFD2
944	ENSG00000065923.10	139.286	0.474386	0.243335	1.94952	0.0512334	0.0859806	SLC9A7
945	ENSG00000065970.9	1027.63	0.360742	0.142208	2.53672	0.0111896	0.0231379	FOXJ2
946	ENSG00000065978.19	15867.6	-0.252998	0.243694	-1.03818	0.299187	0.380836	YBX1
947	ENSG00000065989.16	162.737	2.74848	0.320748	8.56897	1.04411e-17	1.86409e-16	PDE4A
948	ENSG00000066027.12	1555.09	0.501771	0.397326	1.26287	0.206636	0.280612	PPP2R5A
949	ENSG00000066032.19	14.0046	-2.64063	0.833494	-3.16815	0.00153412	0.00397708	CTNNA2
950	ENSG00000066044.15	1470.31	-0.47117	0.125256	-3.76166	0.000168792	0.000535903	ELAVL1
951	ENSG00000066056.14	1340.06	-0.332321	0.288394	-1.15232	0.249191	0.327868	TIE1
952	ENSG00000066084.13	1114.19	-0.936408	0.139993	-6.68898	2.24731e-11	2.06039e-10	DIP2B
953	ENSG00000066117.15	872.584	-0.776174	0.263806	-2.94221	0.00325874	0.00778681	SMARCD1
954	ENSG00000066135.13	774.709	-0.257514	0.236857	-1.08721	0.276943	0.357501	KDM4A
955	ENSG00000066136.20	1856.86	-0.343734	0.169251	-2.03091	0.0422644	0.0730771	NFYC
956	ENSG00000066185.13	31.5811	1.39663	0.303817	4.59696	4.28699e-06	1.83031e-05	ZMYND12
957	ENSG00000066230.12	97.3854	-0.546067	0.249245	-2.19088	0.0284602	0.0521174	SLC9A3
958	ENSG00000066248.15	28.356	0.255185	0.488655	0.52222	0.601517	0.673529	NGEF
959	ENSG00000066279.19	416.364	-5.14211	0.39595	-12.9868	1.45396e-38	1.27643e-36	ASPM
960	ENSG00000066294.15	54.9843	2.71307	0.297239	9.12757	7.00555e-20	1.52963e-18	CD84
961	ENSG00000066322.15	560.13	0.27151	0.160478	1.69188	0.0906686	0.139259	ELOVL1
962	ENSG00000066336.12	50.5056	1.25167	0.200762	6.23458	4.52986e-10	3.48727e-09	SPI1
963	ENSG00000066379.15	201.679	-0.697161	0.235163	-2.96458	0.00303094	0.00729464	POLR1H
964	ENSG00000066382.17	485.377	-3.1058	0.228725	-13.5787	5.35393e-42	5.61513e-40	MPPED2
965	ENSG00000066405.13	349.238	3.63346	0.923485	3.93451	8.33655e-05	0.000281509	CLDN18
966	ENSG00000066422.5	371.799	0.349474	0.215571	1.62116	0.104984	0.157615	ZBTB11
967	ENSG00000066427.24	297.894	0.107217	0.179902	0.595975	0.551192	0.628008	ATXN3
968	ENSG00000066455.13	604.597	0.847476	0.116444	7.27799	3.38829e-13	3.90666e-12	GOLGA5
969	ENSG00000066468.24	544.287	-3.17998	0.62372	-5.09842	3.42504e-07	1.74389e-06	FGFR2
970	ENSG00000066557.6	276.095	0.952038	0.180172	5.28405	1.2636e-07	6.89752e-07	LRRC40
971	ENSG00000066583.12	1457.71	0.609966	0.26522	2.29985	0.0214569	0.040835	ISOC1
972	ENSG00000066629.18	640.819	0.789146	0.13294	5.93611	2.91871e-09	2.03619e-08	EML1
973	ENSG00000066651.20	253.879	0.340687	0.16188	2.10457	0.0353291	0.0626545	TRMT11
974	ENSG00000066654.14	551.135	0.796565	0.22506	3.53935	0.00040112	0.00117706	THUMPD1
975	ENSG00000066697.15	290.492	0.1424	0.146424	0.972521	0.330791	0.413032	MSANTD3
976	ENSG00000066735.15	693.446	-2.39469	0.218707	-10.9493	6.69481e-28	2.74652e-26	KIF26A
977	ENSG00000066739.12	908.304	0.0841817	0.121808	0.6911	0.489503	0.570188	ATG2B
978	ENSG00000066777.9	916.569	0.146978	0.173079	0.849198	0.395771	0.47843	ARFGEF1
979	ENSG00000066813.14	0.654427	-0.290165	1.80057	-0.161152	0.871974	NA	ACSM2B
980	ENSG00000066827.16	152.989	0.0711649	0.165059	0.431149	0.66636	0.730504	ZFAT
981	ENSG00000066855.16	217.59	0.154375	0.216352	0.713535	0.475515	0.556558	MTFR1
982	ENSG00000066923.18	141.757	-2.36208	0.291153	-8.11287	4.94385e-16	7.68274e-15	STAG3
983	ENSG00000066926.13	813.307	0.00131722	0.310761	0.00423868	0.996618	0.997533	FECH
984	ENSG00000066933.16	1055.02	-0.0921662	0.161178	-0.571828	0.567439	0.64307	MYO9A
985	ENSG00000067048.17	840.477	0.0742184	1.68126	0.0441446	0.964789	0.973175	DDX3Y
986	ENSG00000067057.18	9235.25	-2.1408	0.526021	-4.06981	4.70522e-05	0.000167126	PFKP
987	ENSG00000067064.12	489.035	0.862513	0.235152	3.6679	0.000244546	0.000748815	IDI1
988	ENSG00000067066.17	603.671	2.28037	0.362282	6.29447	3.08456e-10	2.42908e-09	SP100
989	ENSG00000067082.15	2302.11	-0.21788	0.227851	-0.956236	0.338953	0.421501	KLF6
990	ENSG00000067113.17	788.465	1.11258	0.209535	5.30977	1.09765e-07	6.05362e-07	PLPP1
991	ENSG00000067141.17	1204.4	-0.842387	0.263643	-3.19518	0.00139744	0.00365525	NEO1
992	ENSG00000067167.8	1156.69	2.2464	0.181602	12.3699	3.80397e-35	2.55631e-33	TRAM1
993	ENSG00000067177.15	321.023	1.60261	0.148885	10.7641	5.08589e-27	1.94334e-25	PHKA1
994	ENSG00000067182.8	837.216	0.289748	0.148436	1.952	0.0509376	0.0855824	TNFRSF1A
995	ENSG00000067191.16	340.881	-2.19226	0.234333	-9.35529	8.33701e-21	1.98457e-19	CACNB1
996	ENSG00000067208.15	435.93	0.768346	0.14243	5.39457	6.86895e-08	3.91045e-07	EVI5
997	ENSG00000067221.14	197.601	0.629048	0.205838	3.05603	0.00224289	0.00558905	STOML1
998	ENSG00000067225.19	24976.5	-0.129246	0.307854	-0.419828	0.674611	0.737582	PKM
999	ENSG00000067248.10	556.961	0.987553	0.201555	4.89967	9.59976e-07	4.55561e-06	DHX29
1000	ENSG00000067334.14	628.928	0.730717	0.129867	5.62664	1.83751e-08	1.13866e-07	DNTTIP2
1001	ENSG00000067365.15	326.252	-0.240768	0.185492	-1.298	0.194288	0.266179	METTL22
1002	ENSG00000067369.14	2304.36	-0.862481	0.117224	-7.35756	1.87306e-13	2.23359e-12	TP53BP1
1003	ENSG00000067445.21	1740.06	-3.55869	0.279814	-12.7181	4.69369e-37	3.72316e-35	TRO
1004	ENSG00000067533.6	366.186	0.974882	0.146485	6.65516	2.82998e-11	2.54892e-10	RRP15
1005	ENSG00000067560.14	5142.34	0.218795	0.123164	1.77645	0.0756593	0.119365	RHOA
1006	ENSG00000067596.12	721.847	0.031954	0.190682	0.167578	0.866916	0.897488	DHX8
1007	ENSG00000067601.8	26.5677	0.125027	0.299301	0.417728	0.676146	0.738744	PMS2P4
1008	ENSG00000067606.17	497.006	-0.669659	0.271508	-2.46644	0.0136463	0.027532	PRKCZ
1009	ENSG00000067646.12	110.6	0.558936	1.75941	0.317683	0.750725	0.801433	ZFY
1010	ENSG00000067704.10	2482.26	0.248596	0.236536	1.05099	0.293264	0.374895	IARS2
1011	ENSG00000067715.14	39.1447	-2.82337	0.573758	-4.92084	8.61727e-07	4.12293e-06	SYT1
1012	ENSG00000067798.16	306.978	-1.11066	0.196078	-5.66437	1.47569e-08	9.27537e-08	NAV3
1013	ENSG00000067829.19	1036.13	0.302137	0.189602	1.59354	0.11104	0.165368	IDH3G
1014	ENSG00000067836.13	807.739	-0.371347	0.246762	-1.50488	0.132354	0.191879	ROGDI
1015	ENSG00000067840.13	245.483	-0.717275	0.194051	-3.69633	0.000218742	0.00067641	PDZD4
1016	ENSG00000067842.18	3.81338	-3.89551	1.17695	-3.30983	0.000933515	0.00253887	ATP2B3
1017	ENSG00000067900.8	1379.42	0.924721	0.189421	4.88184	1.05101e-06	4.95571e-06	ROCK1
1018	ENSG00000067955.15	527.253	0.674175	0.183631	3.67135	0.000241274	0.000739666	CBFB
1019	ENSG00000067992.16	790.62	0.646312	0.219762	2.94096	0.00327195	0.00781614	PDK3
1020	ENSG00000068001.14	949.761	-0.00850824	0.175753	-0.0484102	0.961389	0.970488	HYAL2
1021	ENSG00000068024.17	364.26	0.112697	0.235374	0.478799	0.632082	0.700992	HDAC4
1022	ENSG00000068028.18	630.349	-0.65374	0.186692	-3.50171	0.000462285	0.0013407	RASSF1
1023	ENSG00000068078.20	259.406	-1.20739	0.466329	-2.58914	0.00962156	0.0203025	FGFR3
1024	ENSG00000068079.8	112.842	1.58966	0.421724	3.76943	0.00016362	0.000520866	IFI35
1025	ENSG00000068097.15	480.565	-0.253031	0.131507	-1.9241	0.0543425	0.0903522	HEATR6
1026	ENSG00000068120.15	646.357	-0.336072	0.118109	-2.84544	0.004435	0.0102506	COASY
1027	ENSG00000068137.15	672.747	-1.88667	0.29638	-6.36571	1.9439e-10	1.57079e-09	PLEKHH3
1028	ENSG00000068305.17	5461.55	0.509466	0.365982	1.39205	0.163907	0.230438	MEF2A
1029	ENSG00000068308.14	797.607	-0.450741	0.103714	-4.34601	1.38639e-05	5.43923e-05	OTUD5
1030	ENSG00000068323.17	763.431	0.0201691	0.127122	0.15866	0.873937	0.903046	TFE3
1031	ENSG00000068354.16	499.957	0.0848534	0.155427	0.545939	0.585108	0.658805	TBC1D25
1032	ENSG00000068366.21	1020.58	1.68897	0.345186	4.89292	9.93507e-07	4.70583e-06	ACSL4
1033	ENSG00000068383.19	2061.8	0.998044	0.276768	3.60607	0.000310874	0.000931657	INPP5A
1034	ENSG00000068394.11	405.463	-0.264004	0.157834	-1.67268	0.0943911	0.144032	GPKOW
1035	ENSG00000068400.13	950.522	-0.536049	0.103972	-5.15571	2.5267e-07	1.31263e-06	GRIPAP1
1036	ENSG00000068438.15	373.224	-0.121721	0.189233	-0.643234	0.520072	0.599087	FTSJ1
1037	ENSG00000068489.13	570.876	-3.60773	0.254308	-14.1865	1.11137e-45	1.43596e-43	PRR11
1038	ENSG00000068615.19	674.327	0.15378	0.300669	0.51146	0.609029	0.680237	REEP1
1039	ENSG00000068650.19	3510.79	-0.479332	0.334995	-1.43086	0.15247	0.216619	ATP11A
1040	ENSG00000068654.17	1016.15	-0.0652136	0.192122	-0.339438	0.73428	0.78804	POLR1A
1041	ENSG00000068697.7	3679.11	0.782135	0.129502	6.03958	1.54517e-09	1.11489e-08	LAPTM4A
1042	ENSG00000068724.17	275.68	0.453946	0.206059	2.20299	0.0275957	0.050727	TTC7A
1043	ENSG00000068745.15	1224.67	-1.24684	0.25631	-4.86458	1.14699e-06	5.36498e-06	IP6K2
1044	ENSG00000068781.21	37.7959	-0.185288	0.482417	-0.384083	0.700917	0.759646	STON1-GTF2A1L
1045	ENSG00000068784.13	242.378	0.481595	0.210219	2.29092	0.0219681	0.0416733	SRBD1
1046	ENSG00000068796.19	548.81	-0.236002	0.229171	-1.02981	0.303099	0.38476	KIF2A
1047	ENSG00000068831.19	319.701	-0.437821	0.367955	-1.18988	0.234095	0.311291	RASGRP2
1048	ENSG00000068878.15	1405.32	0.750594	0.191799	3.91343	9.09926e-05	0.000305167	PSME4
1049	ENSG00000068885.15	537.668	-0.248223	0.196364	-1.2641	0.206196	0.280166	IFT80
1050	ENSG00000068903.20	1259.04	0.747951	0.144098	5.19058	2.09641e-07	1.10792e-06	SIRT2
1051	ENSG00000068912.14	831.836	1.30797	0.139063	9.40557	5.17485e-21	1.24604e-19	ERLEC1
1052	ENSG00000068971.14	449.562	0.367235	0.170642	2.15208	0.031391	0.0566607	PPP2R5B
1053	ENSG00000068976.14	1040.53	0.532909	0.582747	0.914478	0.360466	0.443413	PYGM
1054	ENSG00000069011.16	15.2515	-5.88959	2.554	-2.30602	0.0211094	0.0402441	PITX1
1055	ENSG00000069018.19	1.14006	-2.15995	1.68297	-1.28342	0.199346	NA	TRPC7
1056	ENSG00000069020.18	1950.78	0.183296	0.380732	0.48143	0.630211	0.699224	MAST4
1057	ENSG00000069122.19	1712.74	1.41829	0.36366	3.90005	9.6172e-05	0.000321163	ADGRF5
1058	ENSG00000069188.17	361.721	-2.04381	0.301404	-6.78096	1.19379e-11	1.13821e-10	SDK2
1059	ENSG00000069206.15	0.0644571	1.17894	3.35765	0.35112	0.725499	NA	ADAM7
1060	ENSG00000069248.12	1009.25	0.426815	0.1287	3.31637	0.00091196	0.00248731	NUP133
1061	ENSG00000069275.13	6792.62	0.942313	0.12831	7.34402	2.07276e-13	2.45771e-12	NUCKS1
1062	ENSG00000069329.18	2696.29	0.0217726	0.245096	0.088833	0.929215	0.946471	VPS35
1063	ENSG00000069345.12	1622.12	1.18207	0.197014	5.99991	1.97423e-09	1.40865e-08	DNAJA2
1064	ENSG00000069399.15	166.692	-0.246758	0.39453	-0.625448	0.531677	0.609876	BCL3
1065	ENSG00000069424.15	199.893	1.52964	0.352539	4.33891	1.43189e-05	5.60195e-05	KCNAB2
1066	ENSG00000069431.13	1337.29	1.5101	0.460485	3.27938	0.00104036	0.00279893	ABCC9
1067	ENSG00000069482.7	2.69679	-2.5833	1.24121	-2.08127	0.037409	0.06578	GAL
1068	ENSG00000069493.15	425.216	-1.89409	0.2738	-6.91779	4.58737e-12	4.57933e-11	CLEC2D
1069	ENSG00000069509.6	269.315	0.934145	0.196705	4.74895	2.0447e-06	9.15551e-06	FUNDC1
1070	ENSG00000069535.14	1725.45	1.85244	0.599735	3.08877	0.00200986	0.00506579	MAOB
1071	ENSG00000069667.16	523.675	1.01647	0.328052	3.0985	0.00194503	0.00492316	RORA
1072	ENSG00000069696.7	6.27222	-3.85883	1.113	-3.46704	0.000526221	0.00150867	DRD4
1073	ENSG00000069702.11	804.129	0.90155	0.259015	3.48068	0.000500137	0.00144097	TGFBR3
1074	ENSG00000069764.10	0.17046	0.537748	3.35765	0.160156	0.872758	NA	PLA2G10
1075	ENSG00000069812.11	1.32861	0.187986	1.29766	0.144866	0.884817	0.911396	HES2
1076	ENSG00000069849.11	826.201	-0.353038	0.187307	-1.88481	0.0594555	0.0974952	ATP1B3
1077	ENSG00000069869.17	339.772	0.447676	0.152101	2.94327	0.0032476	0.00776388	NEDD4
1078	ENSG00000069943.10	72.6898	0.559264	0.272288	2.05394	0.0399813	0.0697114	PIGB
1079	ENSG00000069956.13	631.734	0.259452	0.165279	1.56978	0.116467	0.172233	MAPK6
1080	ENSG00000069966.19	644.407	1.23088	0.176582	6.97058	3.15628e-12	3.21477e-11	GNB5
1081	ENSG00000069974.16	174.834	0.230862	0.200437	1.1518	0.249405	0.328133	RAB27A
1082	ENSG00000069998.12	1060.46	-0.600425	0.169251	-3.54755	0.00038883	0.00114368	HDHD5
1083	ENSG00000070010.19	648.687	-0.136666	0.18488	-0.739215	0.459776	0.541449	UFD1
1084	ENSG00000070018.9	1043.07	-0.341114	0.243326	-1.40188	0.160951	0.22683	LRP6
1085	ENSG00000070019.5	2.02165	0.921786	1.00474	0.917441	0.358912	0.441849	GUCY2C
1086	ENSG00000070031.4	16.76	-3.54225	0.926646	-3.82266	0.00013202	0.000429234	SCT
1087	ENSG00000070047.13	953.065	-1.01067	0.158916	-6.35975	2.02081e-10	1.62873e-09	PHRF1
1088	ENSG00000070061.16	1340.07	-0.0862635	0.158504	-0.544237	0.586279	0.659797	ELP1
1089	ENSG00000070081.17	1043.86	0.949571	0.236134	4.02132	5.78731e-05	0.000201787	NUCB2
1090	ENSG00000070087.14	1662.49	-0.865314	0.127079	-6.80924	9.81174e-12	9.41942e-11	PFN2
1091	ENSG00000070159.14	272.209	2.48072	0.218117	11.3733	5.67876e-30	2.76395e-28	PTPN3
1092	ENSG00000070182.21	2512.41	0.629882	0.425273	1.48112	0.138574	0.199718	SPTB
1093	ENSG00000070190.13	14.5902	-0.311682	0.573535	-0.543441	0.586826	0.660179	DAPP1
1094	ENSG00000070193.5	132.904	-3.04494	0.443584	-6.8644	6.67712e-12	6.55577e-11	FGF10
1095	ENSG00000070214.16	542.797	0.63538	0.15999	3.97136	7.14627e-05	0.000244711	SLC44A1
1096	ENSG00000070269.14	227.442	-0.387118	0.251313	-1.54038	0.123467	0.180878	TMEM260
1097	ENSG00000070366.14	968.693	0.294853	0.110191	2.67584	0.00745429	0.0162181	SMG6
1098	ENSG00000070367.16	977.223	1.00096	0.192878	5.18959	2.1076e-07	1.11289e-06	EXOC5
1099	ENSG00000070371.16	363.304	1.45211	0.199064	7.2947	2.99336e-13	3.47529e-12	CLTCL1
1100	ENSG00000070388.11	3.0707	-0.854163	0.895132	-0.954232	0.339966	0.422489	FGF22
1101	ENSG00000070404.10	665.543	0.831718	0.251767	3.30352	0.000954776	0.00258981	FSTL3
1102	ENSG00000070413.20	1459.63	0.288297	0.171425	1.68176	0.0926144	0.141743	DGCR2
1103	ENSG00000070423.18	503.544	-1.54451	0.244723	-6.31126	2.76778e-10	2.19132e-09	RNF126
1104	ENSG00000070444.15	606.515	-1.0804	0.2091	-5.1669	2.38005e-07	1.2434e-06	MNT
1105	ENSG00000070476.15	550.179	-0.7693	0.177079	-4.34438	1.39667e-05	5.47869e-05	ZXDC
1106	ENSG00000070495.15	1208.35	-0.275577	0.295029	-0.934067	0.350269	0.433013	JMJD6
1107	ENSG00000070501.12	265.099	-0.174551	0.214083	-0.815344	0.414875	0.497501	POLB
1108	ENSG00000070526.15	39.6099	0.299056	0.644458	0.464042	0.642617	0.710097	ST6GALNAC1
1109	ENSG00000070540.13	779.024	0.930828	0.267839	3.47532	0.000510238	0.0014667	WIPI1
1110	ENSG00000070601.10	22.115	0.583751	0.781034	0.747408	0.454817	0.53677	FRMPD1
1111	ENSG00000070610.14	3504.92	-0.615045	0.244057	-2.52008	0.0117327	0.0241158	GBA2
1112	ENSG00000070614.15	2525.6	0.587732	0.162739	3.6115	0.000304432	0.000913879	NDST1
1113	ENSG00000070669.17	249.479	0.312019	0.323984	0.963069	0.335513	0.418094	ASNS
1114	ENSG00000070718.12	540.06	0.330761	0.0790875	4.18221	2.88686e-05	0.000107346	AP3M2
1115	ENSG00000070729.14	0.708039	-1.47306	2.26774	-0.649572	0.515969	NA	CNGB1
1116	ENSG00000070731.11	35.687	4.35814	0.647369	6.73208	1.6726e-11	1.5638e-10	ST6GALNAC2
1117	ENSG00000070748.19	0.583098	0.00873802	2.421	0.00360926	0.99712	NA	CHAT
1118	ENSG00000070756.17	6788.25	-0.824875	0.11633	-7.09083	1.33311e-12	1.41592e-11	PABPC1
1119	ENSG00000070759.17	93.2354	0.441517	0.298373	1.47975	0.13894	0.200119	TESK2
1120	ENSG00000070761.8	728.936	0.0533437	0.149192	0.35755	0.72068	0.776536	CFAP20
1121	ENSG00000070770.10	897.124	-0.948333	0.0970887	-9.7677	1.54936e-22	4.24441e-21	CSNK2A2
1122	ENSG00000070778.13	1769.38	0.369032	0.230042	1.6042	0.10867	0.16238	PTPN21
1123	ENSG00000070785.17	498.717	0.788443	0.166655	4.73099	2.23424e-06	9.94909e-06	EIF2B3
1124	ENSG00000070808.17	623.246	-0.517738	0.402383	-1.28668	0.198206	0.270778	CAMK2A
1125	ENSG00000070814.22	868.743	-0.896853	0.184364	-4.86458	1.14701e-06	5.36498e-06	TCOF1
1126	ENSG00000070831.17	3116.72	0.215806	0.111101	1.94243	0.0520854	0.0871944	CDC42
1127	ENSG00000070882.13	255.926	0.313125	0.250599	1.24951	0.211479	0.286043	OSBPL3
1128	ENSG00000070886.12	0.954378	-0.949004	1.8954	-0.500688	0.616591	NA	EPHA8
1129	ENSG00000070915.10	0.310918	2.93698	3.35389	0.875694	0.381196	NA	SLC12A3
1130	ENSG00000070950.10	218.184	-1.80633	0.253897	-7.11443	1.12373e-12	1.21046e-11	RAD18
1131	ENSG00000070961.16	814.74	-0.328861	0.177219	-1.85567	0.0635007	0.103157	ATP2B1
1132	ENSG00000070985.13	2.63083	-3.36638	1.25848	-2.67496	0.00747385	0.0162593	TRPM5
1133	ENSG00000071051.14	991.707	-0.710572	0.153845	-4.61877	3.86026e-06	1.65886e-05	NCK2
1134	ENSG00000071054.16	5813.48	-1.414	0.136026	-10.3951	2.61052e-25	8.90278e-24	MAP4K4
1135	ENSG00000071073.13	281.791	2.04746	0.182833	11.1985	4.14609e-29	1.87931e-27	MGAT4A
1136	ENSG00000071082.11	9507.49	-1.07862	0.151626	-7.11368	1.12988e-12	1.21604e-11	RPL31
1137	ENSG00000071127.17	5335.53	-0.129201	0.259541	-0.497806	0.618621	0.688896	WDR1
1138	ENSG00000071189.21	949.671	0.871798	0.225003	3.87461	0.000106797	0.000353304	SNX13
1139	ENSG00000071205.12	915.846	0.266522	0.290683	0.916881	0.359205	0.442166	ARHGAP10
1140	ENSG00000071242.12	2635.25	1.55191	0.289404	5.36243	8.21093e-08	4.61415e-07	RPS6KA2
1141	ENSG00000071243.16	220.063	0.71795	0.242603	2.95936	0.00308277	0.00740656	ING3
1142	ENSG00000071246.11	3188.1	-0.855833	0.246386	-3.47355	0.000513626	0.00147492	VASH1
1143	ENSG00000071282.12	854.371	-0.184376	0.245392	-0.75135	0.452442	0.534572	LMCD1
1144	ENSG00000071462.12	1050.93	0.194188	0.131956	1.47161	0.141125	0.202866	BUD23
1145	ENSG00000071537.14	1438.42	1.35698	0.171608	7.90745	2.62709e-15	3.75217e-14	SEL1L
1146	ENSG00000071539.14	210.206	-4.49098	0.374288	-11.9987	3.60781e-33	2.10019e-31	TRIP13
1147	ENSG00000071553.18	2015.98	0.194847	0.186221	1.04632	0.295412	0.377123	ATP6AP1
1148	ENSG00000071564.17	1568.41	-2.48751	0.314883	-7.8998	2.79348e-15	3.98075e-14	TCF3
1149	ENSG00000071575.12	1283.38	-0.0751844	0.178329	-0.421605	0.673313	0.736466	TRIB2
1150	ENSG00000071626.17	1950.94	-1.35088	0.152327	-8.8683	7.42694e-19	1.47398e-17	DAZAP1
1151	ENSG00000071655.18	1242.85	-1.37293	0.257311	-5.33569	9.51818e-08	5.28773e-07	MBD3
1152	ENSG00000071677.1	0.14589	2.22087	3.35765	0.661436	0.508333	NA	PRLH
1153	ENSG00000071794.16	909.573	0.511383	0.139328	3.67034	0.000242224	0.000742066	HLTF
1154	ENSG00000071859.15	1160.76	-0.71642	0.209353	-3.42206	0.00062148	0.00175428	FAM50A
1155	ENSG00000071889.17	912.853	-0.872546	0.240594	-3.62663	0.000287142	0.000865582	FAM3A
1156	ENSG00000071894.17	2544.36	-2.06457	0.225232	-9.16643	4.88952e-20	1.07983e-18	CPSF1
1157	ENSG00000071909.19	3.47268	0.0567929	1.14607	0.0495542	0.960478	0.969869	MYO3B
1158	ENSG00000071967.12	2315.44	2.91156	0.16328	17.8317	4.01148e-71	1.79557e-68	CYBRD1
1159	ENSG00000071991.9	483.163	4.40487	0.575708	7.65123	1.99064e-14	2.61654e-13	CDH19
1160	ENSG00000071994.11	451.259	-0.0431758	0.110635	-0.390253	0.696349	0.75604	PDCD2
1161	ENSG00000072041.18	3.89181	-2.34395	1.11384	-2.10438	0.0353453	0.0626701	SLC6A15
1162	ENSG00000072042.13	758.761	-0.507442	0.172047	-2.94943	0.00318358	0.00762829	RDH11
1163	ENSG00000072062.15	4607.58	1.12116	0.268697	4.17256	3.01197e-05	0.000111535	PRKACA
1164	ENSG00000072071.16	1249.25	-0.884472	0.351948	-2.51308	0.0119683	0.0245336	ADGRL1
1165	ENSG00000072080.11	0.054161	1.17894	3.35765	0.35112	0.725499	NA	SPP2
1166	ENSG00000072110.16	5010.36	0.415139	0.252662	1.64306	0.10037	0.151705	ACTN1
1167	ENSG00000072121.17	639.524	-0.0387544	0.144258	-0.268646	0.788202	0.832193	ZFYVE26
1168	ENSG00000072133.11	76.7046	0.436567	0.357992	1.21949	0.222659	0.29843	RPS6KA6
1169	ENSG00000072134.15	1374.07	0.346419	0.180269	1.92168	0.0546465	0.0907853	EPN2
1170	ENSG00000072135.13	441.703	0.338325	0.161099	2.1001	0.0357199	0.0632402	PTPN18
1171	ENSG00000072163.20	3765.4	-0.918336	0.546431	-1.68061	0.092839	0.142009	LIMS2
1172	ENSG00000072182.13	66.5284	-4.5835	0.964157	-4.75389	1.99538e-06	8.94583e-06	ASIC4
1173	ENSG00000072195.15	5555.02	-1.40396	0.30946	-4.5368	5.7113e-06	2.39397e-05	SPEG
1174	ENSG00000072201.14	124.56	2.20724	0.176441	12.5098	6.59924e-36	4.72619e-34	LNX1
1175	ENSG00000072210.19	1334.45	0.0224829	0.101358	0.221816	0.824457	0.862335	ALDH3A2
1176	ENSG00000072274.13	2180.62	-0.552305	0.344761	-1.60199	0.109157	0.16304	TFRC
1177	ENSG00000072310.18	889.335	-0.873514	0.301269	-2.89945	0.00373821	0.00880245	SREBF1
1178	ENSG00000072315.4	4.73299	-2.67906	1.20273	-2.22748	0.0259154	0.0481039	TRPC5
1179	ENSG00000072364.13	2190.06	0.172111	0.196647	0.875226	0.381451	0.464464	AFF4
1180	ENSG00000072401.15	467.516	3.24984	0.154368	21.0526	2.16504e-98	2.46677e-95	UBE2D1
1181	ENSG00000072415.10	585.43	0.0156582	0.261658	0.0598421	0.952281	0.963783	MPP5
1182	ENSG00000072422.17	781.971	-0.0223015	0.133666	-0.166844	0.867493	0.89797	RHOBTB1
1183	ENSG00000072501.19	2146.92	-0.279762	0.2068	-1.35281	0.176115	0.245059	SMC1A
1184	ENSG00000072506.14	941.525	-0.159423	0.152982	-1.04211	0.297363	0.378899	HSD17B10
1185	ENSG00000072518.22	1152.08	-0.313959	0.173998	-1.80438	0.0711715	0.113485	MARK2
1186	ENSG00000072571.20	176.991	-3.04989	0.328266	-9.29092	1.52964e-20	3.56008e-19	HMMR
1187	ENSG00000072609.18	385.591	-0.833352	0.151442	-5.50278	3.7384e-08	2.2085e-07	CHFR
1188	ENSG00000072657.10	40.4672	3.13641	0.717929	4.36869	1.24995e-05	4.94418e-05	TRHDE
1189	ENSG00000072682.20	1089.98	0.0800601	0.208464	0.384047	0.700944	0.759646	P4HA2
1190	ENSG00000072694.21	49.5937	4.61695	0.732551	6.30257	2.92756e-10	2.31344e-09	FCGR2B
1191	ENSG00000072736.19	607.829	-0.0714346	0.156858	-0.45541	0.648814	0.715328	NFATC3
1192	ENSG00000072756.17	209.207	0.223088	0.150203	1.48525	0.137479	0.198345	TRNT1
1193	ENSG00000072778.20	8395.48	0.702394	0.235865	2.97795	0.00290183	0.00702233	ACADVL
1194	ENSG00000072786.13	494.397	-0.00218137	0.114513	-0.0190491	0.984802	0.988628	STK10
1195	ENSG00000072803.18	1443.43	0.813923	0.165708	4.91179	9.02503e-07	4.30242e-06	FBXW11
1196	ENSG00000072818.12	69.3107	0.184476	0.315276	0.585126	0.558463	0.634993	ACAP1
1197	ENSG00000072832.15	605.534	-3.00887	0.200999	-14.9696	1.16087e-50	1.91436e-48	CRMP1
1198	ENSG00000072840.13	740.676	0.233349	0.308194	0.757151	0.448959	0.531206	EVC
1199	ENSG00000072849.11	341.013	0.0995901	0.180346	0.552217	0.5808	0.655131	DERL2
1200	ENSG00000072858.11	23.2965	0.75782	0.406346	1.86496	0.0621869	0.101325	SIDT1
1201	ENSG00000072864.16	525.19	-0.996142	0.134948	-7.38165	1.56338e-13	1.88312e-12	NDE1
1202	ENSG00000072952.20	459.245	2.50427	0.27131	9.23027	2.69947e-20	6.11798e-19	IRAG1
1203	ENSG00000072954.7	336.518	0.993623	0.283769	3.50152	0.000462611	0.00134149	TMEM38A
1204	ENSG00000072958.9	1041.05	-0.329503	0.13045	-2.52589	0.0115405	0.0237637	AP1M1
1205	ENSG00000073008.15	923.75	0.0676992	0.212802	0.318133	0.750384	0.801172	PVR
1206	ENSG00000073050.12	712.481	-1.19331	0.135031	-8.83732	9.80437e-19	1.93053e-17	XRCC1
1207	ENSG00000073060.17	880.664	-0.935855	0.163962	-5.70774	1.14483e-08	7.32798e-08	SCARB1
1208	ENSG00000073067.14	4.84148	-4.23772	1.35829	-3.1199	0.00180911	0.00461268	CYP2W1
1209	ENSG00000073111.14	960.348	-2.23753	0.276023	-8.1063	5.21825e-16	8.0891e-15	MCM2
1210	ENSG00000073146.16	14.4968	-1.92413	0.651043	-2.95546	0.00312208	0.00749167	MOV10L1
1211	ENSG00000073150.14	20.4152	-3.00302	0.720307	-4.16909	3.05822e-05	0.000113064	PANX2
1212	ENSG00000073169.14	420.988	-1.82602	0.192287	-9.4963	2.17472e-21	5.41326e-20	SELENOO
1213	ENSG00000073282.14	10.8826	2.60038	0.511448	5.08435	3.68887e-07	1.86836e-06	TP63
1214	ENSG00000073331.18	125.947	1.2882	0.320953	4.01368	5.97805e-05	0.000207917	ALPK1
1215	ENSG00000073350.14	428.752	-2.55629	0.42124	-6.06848	1.29129e-09	9.41735e-09	LLGL2
1216	ENSG00000073417.15	798.756	-0.560066	0.225516	-2.48348	0.0130104	0.0264128	PDE8A
1217	ENSG00000073464.13	703.213	2.15483	0.109646	19.6526	5.49104e-86	4.3012e-83	CLCN4
1218	ENSG00000073536.18	288.961	-1.12364	0.212207	-5.29501	1.19011e-07	6.52052e-07	NLE1
1219	ENSG00000073578.17	9726.72	0.637638	0.398726	1.59919	0.109779	0.163792	SDHA
1220	ENSG00000073584.20	2208.71	-0.0520964	0.167857	-0.310363	0.756285	0.805791	SMARCE1
1221	ENSG00000073598.6	2.11356	-0.681323	1.17226	-0.581204	0.561103	0.637359	FNDC8
1222	ENSG00000073605.19	372.335	-2.92757	0.307839	-9.51009	1.90499e-21	4.77504e-20	GSDMB
1223	ENSG00000073614.13	1001.72	-0.282079	0.172526	-1.63499	0.102051	0.153846	KDM5A
1224	ENSG00000073670.14	2021.92	-1.42437	0.468711	-3.03892	0.0023743	0.00588434	ADAM11
1225	ENSG00000073711.11	1528.56	1.5663	0.337655	4.63878	3.50475e-06	1.51518e-05	PPP2R3A
1226	ENSG00000073712.15	2499.43	0.0884307	0.201728	0.438365	0.661122	0.726004	FERMT2
1227	ENSG00000073734.10	2.57905	0.376979	0.851052	0.442957	0.657797	0.723567	ABCB11
1228	ENSG00000073737.17	316.85	6.04251	0.447178	13.5126	1.31864e-41	1.35463e-39	DHRS9
1229	ENSG00000073754.6	4.13613	0.380018	1.17145	0.3244	0.745635	0.797223	CD5L
1230	ENSG00000073756.13	230.183	1.63456	0.612551	2.66845	0.00762027	0.0165391	PTGS2
1231	ENSG00000073792.16	1409.57	-2.13502	0.203569	-10.4879	9.81454e-26	3.47473e-24	IGF2BP2
1232	ENSG00000073803.14	316.893	-0.393089	0.181201	-2.16935	0.0300559	0.0545928	MAP3K13
1233	ENSG00000073849.16	2318.07	-0.183827	0.370544	-0.496098	0.619825	0.690035	ST6GAL1
1234	ENSG00000073861.3	4.2057	2.10994	0.749013	2.81696	0.00484805	0.0110918	TBX21
1235	ENSG00000073905.8	6.2144	-0.387419	0.703906	-0.550385	0.582056	0.656252	VDAC1P1
1236	ENSG00000073910.23	2373.37	1.10767	0.440934	2.51211	0.0120013	0.0245932	FRY
1237	ENSG00000073921.18	2699.52	0.369234	0.150223	2.4579	0.0139751	0.0280982	PICALM
1238	ENSG00000073969.18	491.954	0.580285	0.192921	3.00789	0.0026307	0.00644749	NSF
1239	ENSG00000074047.22	220.15	-1.24254	0.228789	-5.43096	5.6053e-08	3.23676e-07	GLI2
1240	ENSG00000074054.20	1967.45	0.176472	0.110712	1.59397	0.110943	0.165245	CLASP1
1241	ENSG00000074071.15	628.209	-1.24134	0.185403	-6.69537	2.15123e-11	1.9817e-10	MRPS34
1242	ENSG00000074181.9	2985.22	-0.309989	0.245874	-1.26076	0.207394	0.281428	NOTCH3
1243	ENSG00000074201.9	882.566	-0.0618984	0.152928	-0.404756	0.685657	0.746598	CLNS1A
1244	ENSG00000074211.14	37.8986	0.570324	0.648979	0.878802	0.379508	0.46239	PPP2R2C
1245	ENSG00000074219.14	1284.45	-0.389608	0.214879	-1.81315	0.0698093	0.111704	TEAD2
1246	ENSG00000074266.22	260.139	-0.455076	0.20976	-2.16951	0.030044	0.0545791	EED
1247	ENSG00000074276.10	3.98522	-0.550509	0.870278	-0.632566	0.527017	0.605556	CDHR2
1248	ENSG00000074317.11	5.89782	2.67088	0.881268	3.03073	0.00243967	0.00603026	SNCB
1249	ENSG00000074319.13	1114.1	0.113099	0.18327	0.61712	0.537155	0.615175	TSG101
1250	ENSG00000074356.17	1472.73	-0.461631	0.109316	-4.2229	2.41176e-05	9.0757e-05	NCBP3
1251	ENSG00000074370.18	416.197	0.0272579	0.286847	0.0950258	0.924294	0.942877	ATP2A3
1252	ENSG00000074410.14	131.983	-2.1821	0.504776	-4.32291	1.53986e-05	6.00001e-05	CA12
1253	ENSG00000074416.15	1852.23	3.62565	0.44665	8.11744	4.76139e-16	7.41298e-15	MGLL
1254	ENSG00000074527.13	1259.14	3.50731	0.275176	12.7457	3.29515e-37	2.6221e-35	NTN4
1255	ENSG00000074582.15	492.67	-0.106712	0.140631	-0.758808	0.447967	0.530208	BCS1L
1256	ENSG00000074590.14	1463.2	-0.471935	0.256328	-1.84113	0.0656019	0.106089	NUAK1
1257	ENSG00000074603.19	866.865	1.37665	0.149063	9.23535	2.5744e-20	5.8451e-19	DPP8
1258	ENSG00000074621.14	127.611	0.0248054	0.22731	0.109126	0.913103	0.934467	SLC24A1
1259	ENSG00000074657.14	2852.57	-0.269857	0.123567	-2.18389	0.0289703	0.0528969	ZNF532
1260	ENSG00000074660.16	517.856	-0.872764	0.33194	-2.62929	0.00855644	0.018314	SCARF1
1261	ENSG00000074695.6	1842.97	1.6093	0.165412	9.72903	2.26747e-22	6.12462e-21	LMAN1
1262	ENSG00000074696.13	771.022	-0.434879	0.298105	-1.45881	0.144618	0.207	HACD3
1263	ENSG00000074706.13	26.4143	-0.145754	0.365162	-0.399148	0.689784	0.750354	IPCEF1
1264	ENSG00000074755.15	1442.2	0.450048	0.120013	3.75001	0.000176828	0.000558727	ZZEF1
1265	ENSG00000074771.4	0.113385	0.858342	3.35765	0.255638	0.79823	NA	NOX3
1266	ENSG00000074800.16	17422.2	-2.28998	0.337732	-6.78048	1.19779e-11	1.14116e-10	ENO1
1267	ENSG00000074803.20	1.17287	-2.19139	2.30818	-0.949399	0.342418	NA	SLC12A1
1268	ENSG00000074842.8	478.08	-0.351293	0.14141	-2.48421	0.0129838	0.0263674	MYDGF
1269	ENSG00000074855.11	511.48	-1.54697	0.217023	-7.12815	1.01726e-12	1.10193e-11	ANO8
1270	ENSG00000074935.14	629.495	-0.236864	0.234516	-1.01001	0.312491	0.394544	TUBE1
1271	ENSG00000074964.17	1146.72	0.527664	0.241303	2.18673	0.0287626	0.052602	ARHGEF10L
1272	ENSG00000074966.11	9.18362	-0.649938	0.508932	-1.27706	0.201581	0.274744	TXK
1273	ENSG00000075035.10	37.7885	-1.941	0.711256	-2.72897	0.0063532	0.0140717	WSCD2
1274	ENSG00000075043.20	113.296	-3.29873	1.15364	-2.85942	0.00424413	0.00985854	KCNQ2
1275	ENSG00000075073.15	37.0024	1.19969	0.501717	2.39118	0.0167944	0.0329964	TACR2
1276	ENSG00000075089.10	279.653	1.17642	0.176127	6.67935	2.39996e-11	2.18601e-10	ACTR6
1277	ENSG00000075131.10	76.4249	-0.115168	0.27401	-0.420307	0.674261	0.737235	TIPIN
1278	ENSG00000075142.14	835.684	0.512442	0.11781	4.34973	1.36306e-05	5.35275e-05	SRI
1279	ENSG00000075151.23	1610.76	0.350585	0.187863	1.86618	0.0620168	0.101087	EIF4G3
1280	ENSG00000075188.9	233.313	0.241926	0.18436	1.31225	0.189437	0.260573	NUP37
1281	ENSG00000075213.11	352.098	-0.791417	0.457022	-1.73168	0.0833298	0.129551	SEMA3A
1282	ENSG00000075218.19	398.24	-5.27885	0.303618	-17.3865	1.04445e-67	4.15559e-65	GTSE1
1283	ENSG00000075223.14	579.608	1.73811	0.282945	6.14292	8.10193e-10	6.04594e-09	SEMA3C
1284	ENSG00000075234.17	532.375	-0.0330057	0.140607	-0.234737	0.814413	0.854074	TTC38
1285	ENSG00000075239.14	3119	0.773571	0.427938	1.80767	0.0706575	0.112822	ACAT1
1286	ENSG00000075240.17	1215.02	-0.096906	0.222063	-0.436391	0.662553	0.72719	GRAMD4
1287	ENSG00000075275.18	1446.89	-2.16296	0.372187	-5.81149	6.19179e-09	4.1168e-08	CELSR1
1288	ENSG00000075290.8	1.5203	-1.69162	1.31337	-1.288	0.197747	0.270224	WNT8B
1289	ENSG00000075292.19	2420.14	-0.801683	0.153633	-5.21818	1.80687e-07	9.64459e-07	ZNF638
1290	ENSG00000075303.13	393.023	1.63386	0.179865	9.08381	1.04835e-19	2.24598e-18	SLC25A40
1291	ENSG00000075336.12	848.214	1.00816	0.230727	4.3695	1.24531e-05	4.92661e-05	TIMM21
1292	ENSG00000075340.23	598.238	-4.81505	0.372659	-12.9208	3.4364e-38	2.94989e-36	ADD2
1293	ENSG00000075388.4	0	0	0	0	1	NA	FGF4
1294	ENSG00000075391.17	1430.37	0.0818077	0.236924	0.345291	0.729876	0.784321	RASAL2
1295	ENSG00000075399.14	517.351	-1.24422	0.148751	-8.36444	6.04025e-17	1.01274e-15	VPS9D1
1296	ENSG00000075407.18	420.03	0.460335	0.228184	2.01738	0.0436556	0.0751404	ZNF37A
1297	ENSG00000075413.19	1780.78	-0.510748	0.103945	-4.91365	8.93955e-07	4.26492e-06	MARK3
1298	ENSG00000075415.15	12838.6	0.0292188	0.253487	0.115267	0.908233	0.930545	SLC25A3
1299	ENSG00000075420.13	1387.62	0.810364	0.150215	5.39471	6.86347e-08	3.90822e-07	FNDC3B
1300	ENSG00000075426.12	1229.39	0.385026	0.303685	1.26785	0.204853	0.278579	FOSL2
1301	ENSG00000075429.9	4.50509	-0.839367	1.08217	-0.775635	0.437964	0.520853	CACNG5
1302	ENSG00000075461.6	38.8543	-4.77087	0.757789	-6.29578	3.05866e-10	2.41117e-09	CACNG4
1303	ENSG00000075539.15	925.78	0.830224	0.126357	6.57046	5.01595e-11	4.37169e-10	FRYL
1304	ENSG00000075568.17	1252.38	0.265926	0.115331	2.30576	0.0211242	0.0402603	TMEM131
1305	ENSG00000075618.18	2616.6	-2.68377	0.26156	-10.2606	1.06014e-24	3.46461e-23	FSCN1
1306	ENSG00000075624.17	27737.5	-0.554759	0.310137	-1.78875	0.0736548	0.116776	ACTB
1307	ENSG00000075643.6	19.2938	0.142566	0.531862	0.268051	0.78866	0.832605	MOCOS
1308	ENSG00000075651.16	1000.38	1.04125	0.271766	3.8314	0.000127415	0.000415478	PLD1
1309	ENSG00000075673.12	0.705477	2.29341	2.16405	1.05977	0.289247	NA	ATP12A
1310	ENSG00000075702.19	547.991	1.31403	0.196979	6.67092	2.54204e-11	2.30948e-10	WDR62
1311	ENSG00000075711.21	995.317	0.0599599	0.144009	0.416361	0.677146	0.73945	DLG1
1312	ENSG00000075785.14	3540.51	0.903272	0.165886	5.44512	5.17697e-08	3.00523e-07	RAB7A
1313	ENSG00000075790.12	754.139	2.27456	0.328576	6.92248	4.43807e-12	4.4356e-11	BCAP29
1314	ENSG00000075826.17	727.718	-0.92334	0.155615	-5.93349	2.96561e-09	2.06661e-08	SEC31B
1315	ENSG00000075856.12	1069.85	-0.0978915	0.153794	-0.636513	0.524442	0.603123	SART3
1316	ENSG00000075884.14	55.9132	2.67034	0.55312	4.82778	1.38061e-06	6.34514e-06	ARHGAP15
1317	ENSG00000075886.11	30.4151	-1.04688	0.589941	-1.77455	0.075972	0.119798	TUBA3D
1318	ENSG00000075891.23	0.0489274	1.17894	3.35765	0.35112	0.725499	NA	PAX2
1319	ENSG00000075914.13	434.535	0.304103	0.119101	2.55333	0.0106699	0.0222117	EXOSC7
1320	ENSG00000075945.13	1292.77	0.639824	0.201108	3.18149	0.0014652	0.00381788	KIFAP3
1321	ENSG00000075975.17	1857.84	-0.25503	0.0993522	-2.56693	0.0102604	0.0214715	MKRN2
1322	ENSG00000076003.5	848.023	-1.84103	0.278908	-6.60083	4.08851e-11	3.60727e-10	MCM6
1323	ENSG00000076043.11	775.602	1.00377	0.196519	5.10776	3.25998e-07	1.66459e-06	REXO2
1324	ENSG00000076053.12	371.97	0.61431	0.194819	3.15323	0.00161473	0.00416578	RBM7
1325	ENSG00000076067.13	1390.14	-0.300913	0.0946987	-3.17759	0.00148507	0.00386429	RBMS2
1326	ENSG00000076108.12	2506.54	-0.549948	0.153343	-3.58639	0.000335286	0.000998014	BAZ2A
1327	ENSG00000076201.16	1044.99	-0.658638	0.108109	-6.09238	1.11248e-09	8.17033e-09	PTPN23
1328	ENSG00000076242.16	1038.33	0.0185451	0.132491	0.139972	0.888682	0.914598	MLH1
1329	ENSG00000076248.11	537.706	-0.185076	0.1347	-1.37398	0.169446	0.237083	UNG
1330	ENSG00000076258.10	88.2616	1.62929	0.287729	5.66256	1.49129e-08	9.35689e-08	FMO4
1331	ENSG00000076321.11	415.311	0.81406	0.125278	6.49803	8.13767e-11	6.90985e-10	KLHL20
1332	ENSG00000076344.16	234.322	1.77832	0.414672	4.28849	1.79888e-05	6.92426e-05	RGS11
1333	ENSG00000076351.13	213.615	0.717123	0.269124	2.66466	0.00770665	0.0167063	SLC46A1
1334	ENSG00000076356.7	1409.42	-0.752486	0.263244	-2.85852	0.00425627	0.0098849	PLXNA2
1335	ENSG00000076382.17	903.549	-5.80142	0.299013	-19.4019	7.43808e-84	5.039e-81	SPAG5
1336	ENSG00000076513.17	807.821	-0.129766	0.152614	-0.85029	0.395164	0.477841	ANKRD13A
1337	ENSG00000076554.16	305.193	0.606925	0.300423	2.02023	0.0433594	0.074723	TPD52
1338	ENSG00000076555.15	3079.51	-0.393613	0.411056	-0.957567	0.338281	0.420812	ACACB
1339	ENSG00000076604.15	388.083	-2.89358	0.34423	-8.40595	4.24411e-17	7.20752e-16	TRAF4
1340	ENSG00000076641.4	554.502	-0.938204	0.213584	-4.39268	1.11964e-05	4.46041e-05	PAG1
1341	ENSG00000076650.7	224.393	-0.467743	0.214387	-2.18177	0.0291263	0.0531508	GPATCH1
1342	ENSG00000076662.10	118.178	1.07591	0.236544	4.54846	5.40391e-06	2.27272e-05	ICAM3
1343	ENSG00000076685.19	1690.73	-0.76889	0.186525	-4.12217	3.75314e-05	0.000136007	NT5C2
1344	ENSG00000076706.17	5804.57	0.508062	0.283771	1.79039	0.0733907	0.116453	MCAM
1345	ENSG00000076716.9	438.449	0.156416	0.29363	0.532697	0.594243	0.666755	GPC4
1346	ENSG00000076770.15	394.861	2.04691	0.23442	8.73181	2.50629e-18	4.73776e-17	MBNL3
1347	ENSG00000076826.10	36.3471	-2.81103	0.748493	-3.75558	0.000172941	0.000547756	CAMSAP3
1348	ENSG00000076864.20	426.581	-0.290037	0.430311	-0.674016	0.500301	0.580661	RAP1GAP
1349	ENSG00000076924.12	875.24	-0.938561	0.108809	-8.62579	6.36492e-18	1.162e-16	XAB2
1350	ENSG00000076928.18	1432.09	-1.24046	0.109571	-11.3211	1.03216e-29	4.91866e-28	ARHGEF1
1351	ENSG00000076944.16	165.796	-2.10137	0.400568	-5.24597	1.55466e-07	8.37684e-07	STXBP2
1352	ENSG00000076984.18	736.961	-0.363194	0.125789	-2.88733	0.00388525	0.00910846	MAP2K7
1353	ENSG00000077009.13	4699.22	1.31878	0.632094	2.08637	0.0369449	0.0650599	NMRK2
1354	ENSG00000077044.11	2232.45	-1.00934	0.274604	-3.67563	0.000237262	0.000728378	DGKD
1355	ENSG00000077063.11	238.207	-0.750794	0.190205	-3.9473	7.9038e-05	0.000268087	CTTNBP2
1356	ENSG00000077080.10	0.66219	-1.36182	2.0055	-0.679041	0.497112	NA	ACTL6B
1357	ENSG00000077092.19	513.433	0.448411	0.304245	1.47385	0.140522	0.202131	RARB
1358	ENSG00000077097.16	3919.31	-0.0984285	0.195115	-0.504464	0.613935	0.68462	TOP2B
1359	ENSG00000077147.16	1862.64	1.19693	0.127182	9.41115	4.90738e-21	1.18849e-19	TM9SF3
1360	ENSG00000077150.20	509.895	-0.979234	0.185383	-5.28222	1.2763e-07	6.9623e-07	NFKB2
1361	ENSG00000077152.11	458.416	-3.68011	0.277902	-13.2425	4.98801e-40	4.66528e-38	UBE2T
1362	ENSG00000077157.22	36374	1.62055	0.544114	2.97833	0.00289828	0.00701644	PPP1R12B
1363	ENSG00000077232.19	1536.28	0.773291	0.13	5.94839	2.70785e-09	1.89595e-08	DNAJC10
1364	ENSG00000077235.18	2327.12	-0.295257	0.164283	-1.79724	0.0722976	0.114995	GTF3C1
1365	ENSG00000077238.14	490.722	0.316928	0.189219	1.67493	0.0939487	0.143488	IL4R
1366	ENSG00000077254.14	945.494	0.527514	0.135449	3.89455	9.83815e-05	0.00032793	USP33
1367	ENSG00000077264.16	37.5612	-1.64958	0.607949	-2.71335	0.00666074	0.0146648	PAK3
1368	ENSG00000077274.9	49.1371	-2.43378	0.449791	-5.41091	6.2704e-08	3.59173e-07	CAPN6
1369	ENSG00000077279.20	11.1295	-1.42185	0.698112	-2.03671	0.0416794	0.0721851	DCX
1370	ENSG00000077312.9	774.498	-1.20526	0.176759	-6.81865	9.1898e-12	8.83927e-11	SNRPA
1371	ENSG00000077327.16	1.0703	1.62489	1.9712	0.824315	0.40976	NA	SPAG6
1372	ENSG00000077348.9	165.9	-0.435875	0.225657	-1.93158	0.053411	0.0890277	EXOSC5
1373	ENSG00000077380.16	2152.25	-0.00427786	0.111818	-0.0382574	0.969482	0.977044	DYNC1I2
1374	ENSG00000077420.16	31.0587	2.48247	0.29881	8.30787	9.74341e-17	1.60255e-15	APBB1IP
1375	ENSG00000077454.16	1029.59	-1.46901	0.140137	-10.4827	1.03733e-25	3.66737e-24	LRCH4
1376	ENSG00000077458.13	227.616	0.331662	0.159677	2.07708	0.037794	0.0663741	FAM76B
1377	ENSG00000077463.15	228.363	-1.70309	0.210195	-8.10247	5.38556e-16	8.32785e-15	SIRT6
1378	ENSG00000077498.9	0.462033	-0.833985	2.42588	-0.343787	0.731007	NA	TYR
1379	ENSG00000077514.9	352.562	-0.894776	0.185237	-4.83044	1.36234e-06	6.26809e-06	POLD3
1380	ENSG00000077522.15	40636.7	0.308184	0.561107	0.549243	0.582839	0.656988	ACTN2
1381	ENSG00000077549.19	4056.67	-0.150208	0.185401	-0.810177	0.417839	0.500384	CAPZB
1382	ENSG00000077585.14	261.387	1.97558	0.223292	8.84751	8.94955e-19	1.76637e-17	GPR137B
1383	ENSG00000077616.11	163.249	-1.1612	0.332986	-3.48724	0.000488025	0.00140947	NAALAD2
1384	ENSG00000077684.16	918.328	-0.228742	0.172318	-1.32744	0.184363	0.254488	JADE1
1385	ENSG00000077713.19	111.532	0.71494	0.364062	1.96378	0.0495551	0.083607	SLC25A43
1386	ENSG00000077721.16	997.735	0.503004	0.121614	4.13607	3.53306e-05	0.000128721	UBE2A
1387	ENSG00000077782.22	4884.83	-0.237921	0.237523	-1.00168	0.316499	0.398922	FGFR1
1388	ENSG00000077800.13	1.45554	-0.751056	1.37037	-0.548067	0.583646	0.657661	FKBP6
1389	ENSG00000077935.17	1.63358	-2.66951	1.2345	-2.16243	0.0305853	0.055426	SMC1B
1390	ENSG00000077942.19	6018.1	1.95446	0.215572	9.0664	1.2301e-19	2.61747e-18	FBLN1
1391	ENSG00000077943.8	919.624	0.532377	0.303268	1.75546	0.07918	0.123991	ITGA8
1392	ENSG00000077984.6	10.3332	3.18549	0.702505	4.53447	5.77487e-06	2.41859e-05	CST7
1393	ENSG00000078018.21	213.744	0.68907	0.16764	4.11041	3.94962e-05	0.000142591	MAP2
1394	ENSG00000078043.16	590.985	0.32113	0.108537	2.95872	0.00308919	0.00742104	PIAS2
1395	ENSG00000078053.17	341.599	-0.855538	0.374546	-2.2842	0.0223597	0.0423538	AMPH
1396	ENSG00000078061.14	1121.7	0.232562	0.16054	1.44862	0.147443	0.210539	ARAF
1397	ENSG00000078070.13	787.15	0.494062	0.163719	3.01775	0.00254657	0.00626729	MCCC1
1398	ENSG00000078081.8	3.252	0.561009	1.03234	0.543437	0.586829	0.660179	LAMP3
1399	ENSG00000078098.14	78.6088	-0.269485	0.553019	-0.487298	0.626047	0.695435	FAP
1400	ENSG00000078114.19	26560.4	1.3702	0.503131	2.72334	0.00646249	0.0142784	NEBL
1401	ENSG00000078124.13	248.29	0.370134	0.220604	1.67782	0.0933825	0.142736	ACER3
1402	ENSG00000078140.14	957.96	0.777343	0.133331	5.83016	5.53744e-09	3.70335e-08	UBE2K
1403	ENSG00000078142.13	712.441	0.147927	0.161662	0.915036	0.360173	0.443205	PIK3C3
1404	ENSG00000078177.14	292.346	-0.880923	0.316341	-2.78473	0.00535729	0.0120935	N4BP2
1405	ENSG00000078237.7	98.3948	1.22801	0.364914	3.36521	0.000764859	0.00211985	TIGAR
1406	ENSG00000078246.17	754.192	-0.376242	0.14878	-2.52885	0.0114437	0.0235817	TULP3
1407	ENSG00000078269.15	740.895	0.84096	0.357841	2.35009	0.0187686	0.0363819	SYNJ2
1408	ENSG00000078295.17	12.9991	0.493703	0.390015	1.26586	0.205565	0.279415	ADCY2
1409	ENSG00000078304.19	2797.09	0.0277157	0.255452	0.108497	0.913602	0.934889	PPP2R5C
1410	ENSG00000078319.10	288.736	0.0551393	0.156803	0.351647	0.725103	0.780296	PMS2P1
1411	ENSG00000078328.23	814.592	1.21121	0.376488	3.21714	0.00129477	0.00341414	RBFOX1
1412	ENSG00000078369.18	4716.61	0.113028	0.128087	0.88243	0.377544	0.4604	GNB1
1413	ENSG00000078399.19	0.95318	-1.88224	1.54939	-1.21483	0.224431	NA	HOXA9
1414	ENSG00000078401.7	187.203	-1.54676	0.371315	-4.16562	3.10509e-05	0.000114661	EDN1
1415	ENSG00000078403.17	1498.49	-0.795368	0.166641	-4.77295	1.81551e-06	8.1922e-06	MLLT10
1416	ENSG00000078487.18	101.24	0.274793	0.243541	1.12832	0.259184	0.338723	ZCWPW1
1417	ENSG00000078549.15	99.0056	0.538554	0.30692	1.7547	0.0793098	0.12414	ADCYAP1R1
1418	ENSG00000078579.9	0.630331	2.51074	2.10762	1.19127	0.233548	NA	FGF20
1419	ENSG00000078589.13	4.6163	3.24259	0.692763	4.68066	2.8595e-06	1.2533e-05	P2RY10
1420	ENSG00000078596.11	1222.57	1.94211	0.141449	13.7301	6.70522e-43	7.61646e-41	ITM2A
1421	ENSG00000078618.22	2664.32	0.0546022	0.11496	0.474968	0.63481	0.703268	NRDC
1422	ENSG00000078668.14	3937.51	0.798124	0.261263	3.05487	0.00225161	0.00560743	VDAC3
1423	ENSG00000078674.18	3043.31	-0.210207	0.16316	-1.28834	0.197626	0.270089	PCM1
1424	ENSG00000078687.17	760.474	0.0629812	0.104939	0.600171	0.548393	0.625387	TNRC6C
1425	ENSG00000078699.22	1180.63	-1.16842	0.137138	-8.52002	1.59526e-17	2.80608e-16	CBFA2T2
1426	ENSG00000078725.13	22.9075	0.72995	0.440594	1.65674	0.0975716	0.148136	BRINP1
1427	ENSG00000078747.16	1126.8	0.755803	0.138506	5.45684	4.84685e-08	2.82406e-07	ITCH
1428	ENSG00000078795.17	19.7081	-1.6504	0.748343	-2.20541	0.0274256	0.0504786	PKD2L2
1429	ENSG00000078804.13	2667.66	1.50012	0.41091	3.65072	0.000261502	0.000794523	TP53INP2
1430	ENSG00000078808.19	2162.59	0.327876	0.130924	2.50433	0.0122684	0.025077	SDF4
1431	ENSG00000078814.17	10247.3	-2.03033	0.504421	-4.02506	5.69596e-05	0.000198823	MYH7B
1432	ENSG00000078898.7	0.36041	2.62789	2.79587	0.939917	0.34726	NA	BPIFB2
1433	ENSG00000078900.15	17.8597	-2.05853	0.805085	-2.55691	0.0105607	0.0220191	TP73
1434	ENSG00000078902.16	880.106	0.390128	0.186351	2.09351	0.0363041	0.0640979	TOLLIP
1435	ENSG00000078967.13	400.62	2.10102	0.168368	12.4788	9.7472e-36	6.92134e-34	UBE2D4
1436	ENSG00000079101.16	25.2619	-4.18669	1.17239	-3.57107	0.00035553	0.00105327	CLUL1
1437	ENSG00000079102.16	931.6	-0.647188	0.165481	-3.91094	9.1937e-05	0.00030809	RUNX1T1
1438	ENSG00000079112.10	11.9779	2.57907	0.607172	4.24768	2.15999e-05	8.19842e-05	CDH17
1439	ENSG00000079134.12	646.814	-1.42006	0.171024	-8.3033	1.01259e-16	1.66328e-15	THOC1
1440	ENSG00000079150.18	287.084	0.28839	0.273181	1.05568	0.291116	0.372663	FKBP7
1441	ENSG00000079156.17	161.846	1.84366	0.461933	3.99118	6.57451e-05	0.000227055	OSBPL6
1442	ENSG00000079215.15	1894.47	-2.71785	0.350895	-7.74549	9.52107e-15	1.28794e-13	SLC1A3
1443	ENSG00000079246.16	4040.59	-0.130993	0.16037	-0.816813	0.414035	0.496731	XRCC5
1444	ENSG00000079257.8	155.677	0.445554	0.304303	1.46418	0.143146	0.20528	LXN
1445	ENSG00000079263.19	5.76803	1.66021	0.630386	2.63364	0.00844761	0.0181071	SP140
1446	ENSG00000079277.22	595.335	0.461629	0.148266	3.11352	0.00184873	0.00470173	MKNK1
1447	ENSG00000079308.20	14179.5	0.619376	0.352653	1.75633	0.0790314	0.123805	TNS1
1448	ENSG00000079313.15	581.685	-1.34042	0.146128	-9.17291	4.60435e-20	1.02045e-18	REXO1
1449	ENSG00000079332.15	1649.35	0.624619	0.132864	4.70119	2.58644e-06	1.141e-05	SAR1A
1450	ENSG00000079335.20	104.608	0.409117	0.25018	1.63529	0.101988	0.15377	CDC14A
1451	ENSG00000079337.16	606.529	0.796126	0.137611	5.78533	7.23686e-09	4.76238e-08	RAPGEF3
1452	ENSG00000079385.23	56.3467	1.25264	0.29784	4.20576	2.60211e-05	9.7444e-05	CEACAM1
1453	ENSG00000079387.14	335.768	-1.02177	0.211118	-4.83982	1.29956e-06	6.01112e-06	SENP1
1454	ENSG00000079393.21	39.366	2.58767	0.783252	3.30375	0.000954008	0.00258801	DUSP13
1455	ENSG00000079432.9	1982.98	-1.45446	0.206881	-7.03043	2.05895e-12	2.1397e-11	CIC
1456	ENSG00000079435.10	246.204	0.051079	0.325595	0.156879	0.87534	0.903826	LIPE
1457	ENSG00000079459.13	1289.18	0.125076	0.196622	0.636127	0.524694	0.603341	FDFT1
1458	ENSG00000079462.8	366.995	-4.97598	0.410941	-12.1087	9.49539e-34	5.79103e-32	PAFAH1B3
1459	ENSG00000079482.14	490.519	-1.26007	0.160458	-7.85295	4.06375e-15	5.70656e-14	OPHN1
1460	ENSG00000079616.13	1143.31	-1.48968	0.188695	-7.89465	2.91135e-15	4.144e-14	KIF22
1461	ENSG00000079689.14	36.6929	-0.399909	0.935168	-0.427634	0.668918	0.732732	SCGN
1462	ENSG00000079691.18	246.534	0.252732	0.30489	0.828931	0.407144	0.489847	CARMIL1
1463	ENSG00000079739.17	2900.97	0.416112	0.303048	1.37309	0.169724	0.237406	PGM1
1464	ENSG00000079785.16	2284.77	0.485209	0.161805	2.99873	0.00271107	0.00661691	DDX1
1465	ENSG00000079805.19	2873.92	0.196772	0.162535	1.21064	0.226032	0.302075	DNM2
1466	ENSG00000079819.19	2521.47	0.202853	0.384602	0.527436	0.597891	0.670307	EPB41L2
1467	ENSG00000079841.18	5.57703	-0.00823161	0.757577	-0.0108657	0.991331	0.993312	RIMS1
1468	ENSG00000079931.15	409.45	-1.34697	0.355105	-3.79316	0.000148742	0.000478548	MOXD1
1469	ENSG00000079950.14	1239.74	0.823403	0.1842	4.47015	7.81641e-06	3.20507e-05	STX7
1470	ENSG00000079974.18	356.562	-0.815828	0.215653	-3.78305	0.000154918	0.000495872	RABL2B
1471	ENSG00000079999.14	944.99	0.331203	0.127797	2.59163	0.00955236	0.0201735	KEAP1
1472	ENSG00000080007.8	21.0577	-0.367167	0.734584	-0.49983	0.617195	0.687735	DDX43
1473	ENSG00000080031.10	43.8528	-1.23506	0.638288	-1.93496	0.0529958	0.0884769	PTPRH
1474	ENSG00000080166.16	5.22458	2.25138	1.09394	2.05804	0.0395865	0.0691095	DCT
1475	ENSG00000080189.15	520.005	-0.335982	0.191584	-1.7537	0.0794813	0.124377	SLC35C2
1476	ENSG00000080200.10	1361.46	-0.52376	0.353774	-1.48049	0.138742	0.199891	CRYBG3
1477	ENSG00000080224.17	8.89248	-0.0774699	0.853008	-0.0908196	0.927636	0.945323	EPHA6
1478	ENSG00000080293.10	4.99953	-2.75328	1.11989	-2.45852	0.0139512	0.0280613	SCTR
1479	ENSG00000080298.16	195.436	-0.728891	0.263173	-2.76963	0.005612	0.012613	RFX3
1480	ENSG00000080345.18	801.282	0.0202491	0.190221	0.106451	0.915225	0.936025	RIF1
1481	ENSG00000080371.6	1576.1	1.44702	0.32522	4.44937	8.61207e-06	3.50495e-05	RAB21
1482	ENSG00000080493.18	544.057	0.522708	0.369232	1.41566	0.156874	0.221908	SLC4A4
1483	ENSG00000080503.24	2256.01	0.63198	0.246142	2.56754	0.0102423	0.021441	SMARCA2
1484	ENSG00000080546.13	832.328	1.58039	0.271505	5.82085	5.85484e-09	3.9035e-08	SESN1
1485	ENSG00000080561.14	144.674	1.23073	0.185999	6.61686	3.66912e-11	3.25443e-10	MID2
1486	ENSG00000080572.13	0.231907	0.207037	3.3571	0.0616714	0.950824	NA	DNAAF6
1487	ENSG00000080573.7	837.886	-0.1284	0.461901	-0.277982	0.781026	0.826217	COL5A3
1488	ENSG00000080603.17	1544.54	0.312777	0.208425	1.50067	0.133442	0.193244	SRCAP
1489	ENSG00000080608.10	326.016	-0.300616	0.187488	-1.60339	0.108849	0.162618	PUM3
1490	ENSG00000080618.17	0.761536	-0.524009	1.6492	-0.317735	0.750686	NA	CPB2
1491	ENSG00000080644.16	24.6326	-0.925145	0.616131	-1.50154	0.133216	0.19295	CHRNA3
1492	ENSG00000080709.16	247.404	0.617873	0.383086	1.61288	0.10677	0.15997	KCNN2
1493	ENSG00000080802.19	452.123	0.71418	0.134293	5.31808	1.04866e-07	5.80643e-07	CNOT4
1494	ENSG00000080815.19	744.271	0.0685034	0.127113	0.538916	0.589945	0.663149	PSEN1
1495	ENSG00000080819.9	455.709	-0.894185	0.249016	-3.59087	0.000329579	0.000983102	CPOX
1496	ENSG00000080822.17	1170.1	0.29786	0.146193	2.03745	0.0416053	0.0720948	CLDND1
1497	ENSG00000080823.23	367.257	-0.908532	0.165134	-5.50179	3.75962e-08	2.21999e-07	MOK
1498	ENSG00000080824.19	16473.7	0.48712	0.236594	2.05889	0.039505	0.0689865	HSP90AA1
1499	ENSG00000080839.12	204.922	-0.802145	0.262453	-3.05634	0.00224054	0.00558376	RBL1
1500	ENSG00000080845.19	1806.51	-0.0650202	0.132387	-0.491137	0.623329	0.693123	DLGAP4
1501	ENSG00000080854.16	2432.72	-0.89305	0.434745	-2.05419	0.0399572	0.0696743	IGSF9B
1502	ENSG00000080910.13	0.0644571	1.17894	3.35765	0.35112	0.725499	NA	CFHR2
1503	ENSG00000080947.15	225.556	-2.9262	0.371357	-7.87975	3.28038e-15	4.65079e-14	CROCCP3
1504	ENSG00000080986.13	326.873	-5.32285	0.35889	-14.8314	9.17425e-50	1.4463e-47	NDC80
1505	ENSG00000081014.11	307.401	0.416307	0.133996	3.10687	0.00189082	0.00479612	AP4E1
1506	ENSG00000081019.13	365.823	0.408971	0.20097	2.03498	0.0418524	0.0724348	RSBN1
1507	ENSG00000081026.19	367.01	-0.193903	0.148696	-1.30402	0.192226	0.263816	MAGI3
1508	ENSG00000081041.9	74.0506	2.98077	0.613875	4.85567	1.19979e-06	5.58581e-06	CXCL2
1509	ENSG00000081051.8	50.4094	-7.61441	1.96434	-3.87633	0.000106046	0.000351096	AFP
1510	ENSG00000081052.14	265.909	6.27377	0.337753	18.5751	5.11481e-77	2.84906e-74	COL4A4
1511	ENSG00000081059.20	133.54	-0.632007	0.274449	-2.30282	0.021289	0.0405402	TCF7
1512	ENSG00000081087.15	540.701	2.24396	0.291917	7.68699	1.50632e-14	2.00304e-13	OSTM1
1513	ENSG00000081138.14	11.0804	-1.84859	0.788488	-2.34448	0.0190536	0.0368517	CDH7
1514	ENSG00000081148.12	15.6405	-0.889097	0.606898	-1.46499	0.142925	0.205069	IMPG2
1515	ENSG00000081154.12	1647.96	1.39392	0.140218	9.94111	2.75745e-23	8.10296e-22	PCNP
1516	ENSG00000081177.18	558.335	-0.0476036	0.122248	-0.389403	0.696978	0.756428	EXD2
1517	ENSG00000081181.8	210.858	-1.85086	0.361748	-5.11642	3.11393e-07	1.59261e-06	ARG2
1518	ENSG00000081189.16	1459.43	1.13831	0.113038	10.0702	7.48579e-24	2.29387e-22	MEF2C
1519	ENSG00000081237.20	127	3.15566	0.335035	9.4189	4.55848e-21	1.10506e-19	PTPRC
1520	ENSG00000081248.12	8.45773	-0.364996	0.574236	-0.63562	0.525024	0.603626	CACNA1S
1521	ENSG00000081277.13	30.9987	0.618755	1.30582	0.473844	0.635611	0.703907	PKP1
1522	ENSG00000081307.15	768.731	0.321866	0.1358	2.37014	0.0177811	0.0346661	UBA5
1523	ENSG00000081320.11	268.476	-0.328336	0.15987	-2.05377	0.0399976	0.0697301	STK17B
1524	ENSG00000081377.17	1057.82	-0.095893	0.129947	-0.737941	0.46055	0.542183	CDC14B
1525	ENSG00000081386.13	333.378	0.326581	0.240739	1.35658	0.174916	0.243648	ZNF510
1526	ENSG00000081479.15	113.809	-2.64929	0.694484	-3.81476	0.000136316	0.000441972	LRP2
1527	ENSG00000081665.14	401.665	-0.613575	0.135657	-4.523	6.09691e-06	2.54327e-05	ZNF506
1528	ENSG00000081692.13	228.393	0.307234	0.187614	1.63758	0.101508	0.153139	JMJD4
1529	ENSG00000081721.12	236.184	-0.940568	0.233621	-4.02604	5.67248e-05	0.000198031	DUSP12
1530	ENSG00000081760.17	621.653	-1.04112	0.182988	-5.68957	1.27361e-08	8.08005e-08	AACS
1531	ENSG00000081791.9	2306.35	0.438727	0.161606	2.71479	0.00663179	0.0146087	DELE1
1532	ENSG00000081803.16	413.672	0.461674	0.297428	1.55222	0.120609	0.177447	CADPS2
1533	ENSG00000081818.4	47.9336	2.61028	0.287834	9.06872	1.20428e-19	2.56469e-18	PCDHB4
1534	ENSG00000081842.18	7.21127	-1.89138	0.890811	-2.12321	0.033736	0.0603028	PCDHA6
1535	ENSG00000081853.15	174.677	1.3523	0.312986	4.32064	1.55578e-05	6.05921e-05	PCDHGA2
1536	ENSG00000081870.12	202.883	-0.407472	0.210557	-1.93521	0.0529645	0.0884332	HSPB11
1537	ENSG00000081913.14	338.434	-0.510954	0.197102	-2.59234	0.0095326	0.0201403	PHLPP1
1538	ENSG00000081923.15	349.255	0.828963	0.37838	2.19082	0.0284647	0.0521209	ATP8B1
1539	ENSG00000081985.13	11.2316	-1.15899	0.528647	-2.19236	0.0283533	0.0519483	IL12RB2
1540	ENSG00000082014.17	2459.46	-0.357534	0.217232	-1.64586	0.0997917	0.150954	SMARCD3
1541	ENSG00000082068.9	483.951	-0.648814	0.179091	-3.62281	0.000291418	0.000877229	WDR70
1542	ENSG00000082074.19	43.8371	2.61614	0.421283	6.20994	5.30034e-10	4.05056e-09	FYB1
1543	ENSG00000082126.18	1.52386	0.0411144	1.39318	0.0295111	0.976457	0.9826	MPP4
1544	ENSG00000082146.13	609.456	0.569528	0.261778	2.17561	0.0295844	0.0538731	STRADB
1545	ENSG00000082153.18	1915.09	0.795599	0.186403	4.26816	1.97089e-05	7.54812e-05	BZW1
1546	ENSG00000082175.15	234.302	3.44117	0.733469	4.69164	2.71029e-06	1.19082e-05	PGR
1547	ENSG00000082196.21	163.847	-2.93049	0.432073	-6.78239	1.18204e-11	1.12744e-10	C1QTNF3
1548	ENSG00000082212.13	1164.1	1.81437	0.111701	16.2432	2.49637e-59	6.38512e-57	ME2
1549	ENSG00000082213.18	361.106	1.20489	0.153095	7.87023	3.54e-15	4.99908e-14	C5orf22
1550	ENSG00000082258.13	1013.7	-0.539221	0.11644	-4.63089	3.64097e-06	1.56947e-05	CCNT2
1551	ENSG00000082269.17	292.778	1.11895	0.21694	5.15787	2.49779e-07	1.29949e-06	FAM135A
1552	ENSG00000082293.13	85.8098	-0.332519	0.460918	-0.721426	0.470647	0.551995	COL19A1
1553	ENSG00000082397.18	1456.01	-1.80708	0.209427	-8.62867	6.20691e-18	1.13647e-16	EPB41L3
1554	ENSG00000082438.18	635.842	-0.348318	0.347382	-1.0027	0.316007	0.398383	COBLL1
1555	ENSG00000082458.12	754.115	-0.395395	0.168324	-2.34901	0.0188236	0.03648	DLG3
1556	ENSG00000082482.14	1.32594	-2.34865	1.44243	-1.62826	0.103469	0.155694	KCNK2
1557	ENSG00000082497.12	233.855	0.771108	0.242569	3.17892	0.00147824	0.00384972	SERTAD4
1558	ENSG00000082512.15	445.219	-1.29683	0.279747	-4.63572	3.55694e-06	1.53619e-05	TRAF5
1559	ENSG00000082515.18	455.776	-0.209177	0.159782	-1.30914	0.190488	0.261875	MRPL22
1560	ENSG00000082516.9	544.564	-0.171183	0.159397	-1.07394	0.28285	0.363902	GEMIN5
1561	ENSG00000082556.14	11.3815	1.17859	0.706469	1.66828	0.0952597	0.145118	OPRK1
1562	ENSG00000082641.16	14177.2	1.84009	0.277684	6.62656	3.43596e-11	3.06388e-10	NFE2L1
1563	ENSG00000082684.16	745.034	-2.02366	0.376277	-5.37811	7.52711e-08	4.25477e-07	SEMA5B
1564	ENSG00000082701.17	1354.6	0.859838	0.152616	5.634	1.76073e-08	1.09379e-07	GSK3B
1565	ENSG00000082781.12	1816.99	1.21549	0.133777	9.08597	1.02781e-19	2.20763e-18	ITGB5
1566	ENSG00000082805.20	2163.03	0.112611	0.193403	0.582262	0.56039	0.636636	ERC1
1567	ENSG00000082898.19	3672.96	-0.836677	0.188379	-4.44145	8.93559e-06	3.62661e-05	XPO1
1568	ENSG00000082929.8	0.535646	-1.06906	1.59616	-0.66977	0.503005	NA	LINC01587
1569	ENSG00000082996.20	494.071	2.19235	0.136407	16.0721	4.00183e-58	9.64519e-56	RNF13
1570	ENSG00000083067.24	127.44	-1.53036	0.402141	-3.80553	0.000141499	0.000457416	TRPM3
1571	ENSG00000083093.10	151.793	-0.0451096	0.205718	-0.219278	0.826433	0.864077	PALB2
1572	ENSG00000083097.15	834.015	-0.159466	0.174462	-0.914042	0.360695	0.44363	DOP1A
1573	ENSG00000083099.11	667.864	1.45781	0.120955	12.0525	1.88201e-33	1.11261e-31	LYRM2
1574	ENSG00000083123.15	455.935	0.944581	0.10973	8.60826	7.41809e-18	1.34643e-16	BCKDHB
1575	ENSG00000083168.11	1394.19	-0.262815	0.169668	-1.549	0.121382	0.178428	KAT6A
1576	ENSG00000083223.18	359.372	0.758181	0.181562	4.17589	2.9682e-05	0.000110093	TUT7
1577	ENSG00000083290.20	732.325	-0.192018	0.172451	-1.11346	0.26551	0.345531	ULK2
1578	ENSG00000083307.12	0.637032	1.0457	2.00435	0.521714	0.601869	NA	GRHL2
1579	ENSG00000083312.19	1776.09	0.823586	0.166572	4.94432	7.64106e-07	3.68399e-06	TNPO1
1580	ENSG00000083444.17	3753.42	-1.19593	0.182541	-6.55157	5.69334e-11	4.93633e-10	PLOD1
1581	ENSG00000083454.22	50.8699	5.80655	0.418546	13.8732	9.21324e-44	1.08934e-41	P2RX5
1582	ENSG00000083457.12	182.915	-0.00628346	0.247222	-0.0254163	0.979723	0.984989	ITGAE
1583	ENSG00000083520.15	616.311	0.761285	0.181089	4.20392	2.62331e-05	9.81724e-05	DIS3
1584	ENSG00000083535.16	330.712	-0.120649	0.232552	-0.518806	0.603896	0.675599	PIBF1
1585	ENSG00000083544.16	471.47	0.294075	0.147494	1.99382	0.0461722	0.0787636	TDRD3
1586	ENSG00000083635.8	117.831	0.29081	0.249175	1.16709	0.243174	0.32125	NUFIP1
1587	ENSG00000083642.19	631.397	-0.150317	0.201218	-0.747036	0.455042	0.536984	PDS5B
1588	ENSG00000083720.13	3993.67	2.38786	0.348449	6.85281	7.24113e-12	7.06524e-11	OXCT1
1589	ENSG00000083750.13	307.357	0.358397	0.139125	2.57608	0.00999268	0.0209926	RRAGB
1590	ENSG00000083782.8	0.483884	-0.91882	1.74667	-0.52604	0.59886	NA	EPYC
1591	ENSG00000083799.18	659.105	1.57029	0.169936	9.2405	2.45353e-20	5.59602e-19	CYLD
1592	ENSG00000083807.10	66.9848	-0.809413	0.26853	-3.01424	0.00257623	0.00633033	SLC27A5
1593	ENSG00000083812.12	217.717	-0.734484	0.167071	-4.39625	1.10139e-05	4.39749e-05	ZNF324
1594	ENSG00000083814.13	285.877	-0.70193	0.183284	-3.82974	0.000128278	0.000418129	ZNF671
1595	ENSG00000083817.9	107.112	-0.235018	0.178867	-1.31392	0.188871	0.259867	ZNF416
1596	ENSG00000083828.16	264.658	-1.61703	0.171082	-9.4518	3.33062e-21	8.16881e-20	ZNF586
1597	ENSG00000083838.16	246.363	-0.92537	0.177112	-5.22479	1.74357e-07	9.3226e-07	ZNF446
1598	ENSG00000083844.10	370.114	0.0306857	0.18781	0.163387	0.870213	0.900023	ZNF264
1599	ENSG00000083845.9	7117.97	-1.11452	0.149767	-7.44168	9.94123e-14	1.22752e-12	RPS5
1600	ENSG00000083857.14	3792.04	-1.04473	0.177282	-5.89302	3.79208e-09	2.59644e-08	FAT1
1601	ENSG00000083896.13	1611.84	-0.240811	0.148871	-1.61759	0.105752	0.158605	YTHDC1
1602	ENSG00000083937.10	557.866	1.37024	0.159486	8.59159	8.57749e-18	1.55125e-16	CHMP2B
1603	ENSG00000084070.12	486.561	0.0194931	0.158885	0.122687	0.902355	0.925733	SMAP2
1604	ENSG00000084072.17	664.832	0.0500398	0.0928153	0.539133	0.589795	0.66301	PPIE
1605	ENSG00000084073.10	528.653	2.66096	0.234012	11.371	5.83109e-30	2.8326e-28	ZMPSTE24
1606	ENSG00000084090.14	3604.59	0.236443	0.283814	0.833092	0.404793	0.487533	STARD7
1607	ENSG00000084092.7	403.75	-0.599058	0.161423	-3.71112	0.000206345	0.00064148	NOA1
1608	ENSG00000084093.19	771.838	0.526254	0.201071	2.61726	0.00886389	0.0188947	REST
1609	ENSG00000084110.11	4.91482	0.757187	0.783244	0.966732	0.333678	0.416135	HAL
1610	ENSG00000084112.15	1587.33	0.389182	0.161229	2.41385	0.0157849	0.0312629	SSH1
1611	ENSG00000084207.18	3009.25	-0.436069	0.19626	-2.2219	0.0262901	0.0486805	GSTP1
1612	ENSG00000084234.18	8893.28	0.905953	0.253769	3.57	0.000356988	0.00105709	APLP2
1613	ENSG00000084444.14	211.879	-1.77651	0.223726	-7.94054	2.01295e-15	2.91488e-14	FAM234B
1614	ENSG00000084453.17	0.258569	1.57969	3.04274	0.519165	0.603645	NA	SLCO1A2
1615	ENSG00000084463.8	1508.65	0.78652	0.105752	7.43742	1.02669e-13	1.26524e-12	WBP11
1616	ENSG00000084623.12	2173.73	-0.220559	0.118779	-1.85688	0.0633278	0.102923	EIF3I
1617	ENSG00000084628.10	16.124	-3.9039	0.943981	-4.13557	3.54071e-05	0.000128962	NKAIN1
1618	ENSG00000084636.18	3268.19	-2.04437	0.173244	-11.8006	3.87691e-32	2.1405e-30	COL16A1
1619	ENSG00000084652.16	1138.72	-0.463546	0.189607	-2.44477	0.0144944	0.0289824	TXLNA
1620	ENSG00000084674.15	279.926	5.76901	0.376998	15.3025	7.35913e-53	1.34645e-50	APOB
1621	ENSG00000084676.16	1564.44	0.366205	0.120951	3.02771	0.00246416	0.00608539	NCOA1
1622	ENSG00000084693.16	599.172	-1.13524	0.119749	-9.48016	2.53891e-21	6.29479e-20	AGBL5
1623	ENSG00000084710.14	500.603	0.936498	0.247561	3.78289	0.000155017	0.000496126	EFR3B
1624	ENSG00000084731.15	411.561	-1.15527	0.269622	-4.28477	1.82929e-05	7.03266e-05	KIF3C
1625	ENSG00000084733.11	1693.71	0.922212	0.174208	5.29373	1.19848e-07	6.55917e-07	RAB10
1626	ENSG00000084734.9	2.07193	-0.0559904	1.01344	-0.0552481	0.955941	0.966506	GCKR
1627	ENSG00000084754.12	6869.33	0.301653	0.227079	1.32841	0.184044	0.254141	HADHA
1628	ENSG00000084764.12	485.211	1.43992	0.295775	4.86831	1.12555e-06	5.27937e-06	MAPRE3
1629	ENSG00000084774.14	913.509	-1.68596	0.254361	-6.62821	3.39792e-11	3.0332e-10	CAD
1630	ENSG00000085063.17	4487.83	2.12581	0.199218	10.6708	1.39485e-26	5.19513e-25	CD59
1631	ENSG00000085117.12	189.188	1.95666	0.246782	7.92869	2.21462e-15	3.18484e-14	CD82
1632	ENSG00000085185.16	478.533	-0.691172	0.210473	-3.2839	0.00102381	0.00276032	BCORL1
1633	ENSG00000085224.23	1553.93	0.706229	0.199178	3.54572	0.000391547	0.0011514	ATRX
1634	ENSG00000085231.14	229.2	0.315959	0.156045	2.0248	0.0428883	0.0739977	AK6
1635	ENSG00000085265.11	22.6314	1.58597	0.625404	2.53592	0.0112154	0.0231817	FCN1
1636	ENSG00000085274.16	345.623	0.347894	0.160009	2.17421	0.0296895	0.0540389	MYNN
1637	ENSG00000085276.19	846.901	0.232007	0.489909	0.473572	0.635805	0.70409	MECOM
1638	ENSG00000085365.18	750.434	1.74322	0.239721	7.27186	3.54574e-13	4.07509e-12	SCAMP1
1639	ENSG00000085377.15	1330.88	-0.802218	0.167849	-4.7794	1.75818e-06	7.95352e-06	PREP
1640	ENSG00000085382.12	359.322	-0.370599	0.159175	-2.32825	0.019899	0.0382183	HACE1
1641	ENSG00000085415.16	375.373	0.0936664	0.164206	0.57042	0.568393	0.643947	SEH1L
1642	ENSG00000085433.16	366.741	0.692312	0.144524	4.7903	1.66536e-06	7.55956e-06	WDR47
1643	ENSG00000085449.15	727.06	0.178462	0.170701	1.04546	0.29581	0.377477	WDFY1
1644	ENSG00000085465.13	44.0246	-2.096	0.422852	-4.95681	7.16592e-07	3.4716e-06	OVGP1
1645	ENSG00000085491.17	445.558	0.817857	0.249392	3.2794	0.00104029	0.00279893	SLC25A24
1646	ENSG00000085511.20	725.373	-0.322903	0.130866	-2.46743	0.0136085	0.0274624	MAP3K4
1647	ENSG00000085514.16	52.2662	-1.05114	0.604597	-1.73858	0.0821092	0.127907	PILRA
1648	ENSG00000085552.17	403.413	-3.94184	0.413766	-9.52672	1.62327e-21	4.09758e-20	IGSF9
1649	ENSG00000085563.15	24.5941	1.61615	0.448685	3.60198	0.0003158	0.000944725	ABCB1
1650	ENSG00000085644.14	257.199	0.0377381	0.24166	0.156162	0.875906	0.904335	ZNF213
1651	ENSG00000085662.14	3104.25	0.770479	0.363971	2.11687	0.0342709	0.0611109	AKR1B1
1652	ENSG00000085719.13	2167.03	0.88195	0.278173	3.17051	0.00152171	0.00394853	CPNE3
1653	ENSG00000085721.13	731.536	0.786878	0.127578	6.16779	6.92492e-10	5.20324e-09	RRN3
1654	ENSG00000085733.16	2723.22	0.00235403	0.103586	0.0227253	0.981869	0.986513	CTTN
1655	ENSG00000085741.13	361.104	-3.16481	0.485445	-6.5194	7.05897e-11	6.03274e-10	WNT11
1656	ENSG00000085760.15	618.658	0.970531	0.184109	5.2715	1.35316e-07	7.35434e-07	MTIF2
1657	ENSG00000085788.14	1057.34	0.61642	0.128106	4.81178	1.4959e-06	6.82992e-06	DDHD2
1658	ENSG00000085831.16	173.789	1.49312	0.398458	3.74724	0.000178788	0.000564135	TTC39A
1659	ENSG00000085832.17	1845.48	0.141911	0.244749	0.579823	0.562034	0.638214	EPS15
1660	ENSG00000085840.13	91.4661	-4.6793	0.663804	-7.04921	1.79937e-12	1.88243e-11	ORC1
1661	ENSG00000085871.9	573.53	0.971036	0.394476	2.46158	0.0138325	0.0278651	MGST2
1662	ENSG00000085872.15	918.398	-0.704313	0.11118	-6.33488	2.37529e-10	1.90159e-09	CHERP
1663	ENSG00000085978.22	479.143	-0.0487644	0.0934523	-0.521811	0.601802	0.673758	ATG16L1
1664	ENSG00000085982.14	629.965	-0.0424333	0.142833	-0.297083	0.766403	0.814345	USP40
1665	ENSG00000085998.14	2248.56	0.0117509	0.197351	0.0595429	0.95252	0.963941	POMGNT1
1666	ENSG00000085999.13	200.249	-6.56871	0.64271	-10.2203	1.60798e-24	5.20744e-23	RAD54L
1667	ENSG00000086015.22	4519.45	-0.876589	0.163502	-5.36134	8.26081e-08	4.63753e-07	MAST2
1668	ENSG00000086061.16	1816.98	-0.160444	0.232676	-0.689561	0.490471	0.571045	DNAJA1
1669	ENSG00000086062.13	1442.19	0.774772	0.118586	6.53344	6.42743e-11	5.52693e-10	B4GALT1
1670	ENSG00000086065.14	877.98	0.49015	0.129459	3.78614	0.000153008	0.000490511	CHMP5
1671	ENSG00000086102.19	957.926	0.362761	0.114372	3.17176	0.0015152	0.0039347	NFX1
1672	ENSG00000086159.13	6.71375	-0.556833	0.616511	-0.9032	0.36642	0.449326	AQP6
1673	ENSG00000086189.11	290.273	0.765267	0.145383	5.26381	1.41099e-07	7.65208e-07	DIMT1
1674	ENSG00000086200.17	435.75	0.493834	0.149535	3.30248	0.000958345	0.00259836	IPO11
1675	ENSG00000086205.18	81.8354	-2.70654	0.368174	-7.35124	1.96373e-13	2.33505e-12	FOLH1
1676	ENSG00000086232.13	1926.51	0.241754	0.189438	1.27617	0.201897	0.27516	EIF2AK1
1677	ENSG00000086288.12	0.319417	1.2591	2.39887	0.52487	0.599673	NA	NME8
1678	ENSG00000086289.12	449.41	1.26704	0.271179	4.67234	2.97786e-06	1.30199e-05	EPDR1
1679	ENSG00000086300.16	24.7937	1.58676	0.43357	3.65976	0.000252447	0.000769716	SNX10
1680	ENSG00000086475.15	964.396	-0.295193	0.207947	-1.41956	0.155737	0.220523	SEPHS1
1681	ENSG00000086504.18	830.751	-0.69337	0.175525	-3.95027	7.80644e-05	0.000265072	MRPL28
1682	ENSG00000086506.3	33.9458	-7.04263	1.30951	-5.37809	7.52809e-08	4.25477e-07	HBQ1
1683	ENSG00000086544.3	313.663	-0.00913864	0.189921	-0.0481182	0.961622	0.970645	ITPKC
1684	ENSG00000086548.9	1.60745	-0.908003	2.0953	-0.433352	0.664759	0.729196	CEACAM6
1685	ENSG00000086570.13	11.7631	-2.98274	0.797377	-3.74069	0.000183513	0.000577445	FAT2
1686	ENSG00000086589.12	794.39	-0.312793	0.116067	-2.69494	0.00704004	0.0154226	RBM22
1687	ENSG00000086598.11	1952.41	1.08043	0.129489	8.34376	7.19679e-17	1.19704e-15	TMED2
1688	ENSG00000086619.14	155.089	0.862901	0.239921	3.5966	0.000322399	0.000962741	ERO1B
1689	ENSG00000086666.19	916.804	1.13266	0.154529	7.32978	2.30524e-13	2.71793e-12	ZFAND6
1690	ENSG00000086696.11	3.85477	-0.237609	1.16396	-0.204139	0.838245	0.873657	HSD17B2
1691	ENSG00000086712.13	286.455	0.510591	0.186551	2.73701	0.00620009	0.013785	TXLNG
1692	ENSG00000086717.18	4.07467	-1.3107	0.995531	-1.31658	0.187978	0.258779	PPEF1
1693	ENSG00000086730.17	41.0977	0.607681	0.237293	2.56089	0.0104404	0.0218027	LAT2
1694	ENSG00000086758.16	4835.52	0.163502	0.119137	1.37239	0.169942	0.237683	HUWE1
1695	ENSG00000086827.9	292.109	-0.353715	0.223267	-1.58427	0.113132	0.168007	ZW10
1696	ENSG00000086848.15	496.397	-0.37732	0.174173	-2.16635	0.0302844	0.0549522	ALG9
1697	ENSG00000086967.10	0.966685	-1.89489	1.49248	-1.26962	0.20422	NA	MYBPC2
1698	ENSG00000086991.13	70.2498	0.594916	0.337857	1.76085	0.078264	0.122833	NOX4
1699	ENSG00000087008.16	461.725	0.631348	0.228271	2.76578	0.00567863	0.0127431	ACOX3
1700	ENSG00000087053.20	776.47	0.0557367	0.13983	0.398604	0.690185	0.750676	MTMR2
1701	ENSG00000087074.8	2751.29	-0.495846	0.251433	-1.97208	0.0486005	0.0821734	PPP1R15A
1702	ENSG00000087076.9	72.4209	-0.113063	0.248632	-0.454742	0.649295	0.715772	HSD17B14
1703	ENSG00000087077.14	845.357	-0.372712	0.17504	-2.1293	0.0332296	0.0595079	TRIP6
1704	ENSG00000087085.16	156.638	0.822057	0.448731	1.83196	0.0669573	0.107919	ACHE
1705	ENSG00000087086.15	10007.8	0.482044	0.320081	1.506	0.132066	0.19155	FTL
1706	ENSG00000087087.20	1744.92	-0.656649	0.202886	-3.23654	0.0012099	0.00321195	SRRT
1707	ENSG00000087088.20	372.114	-1.28749	0.27054	-4.75897	1.94579e-06	8.73603e-06	BAX
1708	ENSG00000087095.13	485.947	0.11972	0.254701	0.470041	0.638326	0.706227	NLK
1709	ENSG00000087111.21	1099.25	-0.41138	0.203912	-2.01744	0.0436498	0.0751404	PIGS
1710	ENSG00000087116.16	1271.83	-1.20398	0.327111	-3.68065	0.000232638	0.000715411	ADAMTS2
1711	ENSG00000087128.10	0.0978549	0.858342	3.35765	0.255638	0.79823	NA	TMPRSS11E
1712	ENSG00000087152.16	992.904	-0.269124	0.188307	-1.42917	0.152954	0.217147	ATXN7L3
1713	ENSG00000087157.19	533.277	-0.518455	0.145968	-3.55184	0.000382554	0.00112693	PGS1
1714	ENSG00000087191.13	1710.57	0.297575	0.149427	1.99144	0.0464323	0.0791265	PSMC5
1715	ENSG00000087206.17	546.919	-0.741145	0.145847	-5.08168	3.74119e-07	1.89224e-06	UIMC1
1716	ENSG00000087237.12	54.6726	-2.11101	0.397311	-5.31325	1.07688e-07	5.94692e-07	CETP
1717	ENSG00000087245.13	5269.51	-0.149018	0.141244	-1.05504	0.291406	0.373016	MMP2
1718	ENSG00000087250.9	115.422	-3.03399	0.791791	-3.83181	0.000127204	0.0004149	MT3
1719	ENSG00000087253.13	252.845	1.52962	0.174573	8.76206	1.91722e-18	3.67689e-17	LPCAT2
1720	ENSG00000087258.16	1053.44	2.13585	0.476261	4.48461	7.30475e-06	3.00856e-05	GNAO1
1721	ENSG00000087263.17	581.315	0.672722	0.162195	4.1476	3.35974e-05	0.000123104	OGFOD1
1722	ENSG00000087266.17	1156.11	-1.1537	0.185732	-6.21162	5.24416e-10	4.0113e-09	SH3BP2
1723	ENSG00000087269.16	489.769	0.140502	0.129209	1.0874	0.27686	0.357444	NOP14
1724	ENSG00000087274.18	5146.87	0.0102415	0.0793805	0.129018	0.897343	0.921459	ADD1
1725	ENSG00000087299.12	270.376	0.831001	0.199527	4.16486	3.11538e-05	0.000114974	L2HGDH
1726	ENSG00000087301.9	257.116	0.332606	0.224761	1.47982	0.138921	0.200104	TXNDC16
1727	ENSG00000087302.9	2057.24	0.0950785	0.152876	0.621932	0.533987	0.612078	RTRAF
1728	ENSG00000087303.18	2340.31	-1.6728	0.120435	-13.8896	7.32482e-44	8.74304e-42	NID2
1729	ENSG00000087338.5	279.239	0.376233	0.169794	2.21582	0.0267039	0.0493272	GMCL1
1730	ENSG00000087365.16	2822.84	-0.242224	0.146608	-1.65219	0.0984954	0.149232	SF3B2
1731	ENSG00000087448.11	555.32	-0.512978	0.162478	-3.15721	0.00159285	0.00411571	KLHL42
1732	ENSG00000087460.29	27637.1	0.366104	0.116657	3.13829	0.00169937	0.00436081	GNAS
1733	ENSG00000087470.19	1885.82	0.345011	0.144215	2.39234	0.0167414	0.0329025	DNM1L
1734	ENSG00000087494.16	44.7195	-1.56687	0.52926	-2.96049	0.00307151	0.00738376	PTHLH
1735	ENSG00000087495.17	138.626	-0.0274468	0.25751	-0.106585	0.915118	0.93599	PHACTR3
1736	ENSG00000087502.18	618.637	1.12503	0.156966	7.16732	7.64799e-13	8.38236e-12	ERGIC2
1737	ENSG00000087510.7	3.96212	2.88119	0.849289	3.39248	0.000692634	0.00193681	TFAP2C
1738	ENSG00000087586.18	487.34	-2.04162	0.239749	-8.51566	1.65641e-17	2.91161e-16	AURKA
1739	ENSG00000087589.17	29.0813	-0.222424	0.307784	-0.722661	0.469888	0.551337	CASS4
1740	ENSG00000087842.11	95.126	1.11473	0.281129	3.96521	7.33329e-05	0.000250567	PIR
1741	ENSG00000087884.14	364.092	0.40284	0.19722	2.0426	0.0410923	0.0713575	AAMDC
1742	ENSG00000087903.13	235.991	0.495183	0.237324	2.08652	0.0369313	0.065045	RFX2
1743	ENSG00000087995.16	312.109	0.212979	0.138457	1.53823	0.123992	0.181572	METTL2A
1744	ENSG00000088002.12	1.19592	0.566613	1.4693	0.385633	0.699768	NA	SULT2B1
1745	ENSG00000088035.18	83.6333	0.640471	0.292918	2.18652	0.0287777	0.0526258	ALG6
1746	ENSG00000088038.19	843.543	-1.14561	0.133643	-8.57216	1.0156e-17	1.81707e-16	CNOT3
1747	ENSG00000088053.11	15.9335	-1.10615	0.572795	-1.93114	0.0534651	0.0890943	GP6
1748	ENSG00000088179.9	509.644	1.26923	0.171129	7.41681	1.19975e-13	1.46269e-12	PTPN4
1749	ENSG00000088205.13	987.841	0.499807	0.117225	4.26366	2.01101e-05	7.68531e-05	DDX18
1750	ENSG00000088247.18	2643.63	-1.08997	0.129076	-8.44443	3.05526e-17	5.27068e-16	KHSRP
1751	ENSG00000088256.9	1651.64	0.17235	0.189469	0.909649	0.363007	0.44584	GNA11
1752	ENSG00000088280.19	1404.45	-0.631296	0.107676	-5.86294	4.54735e-09	3.074e-08	ASAP3
1753	ENSG00000088298.13	210.132	-0.17007	0.20726	-0.820567	0.411893	0.494564	EDEM2
1754	ENSG00000088305.18	136.342	-2.26239	0.318059	-7.11312	1.13449e-12	1.22048e-11	DNMT3B
1755	ENSG00000088320.4	74.3227	0.173774	0.421637	0.412141	0.680236	0.74221	REM1
1756	ENSG00000088325.16	1220	-5.30339	0.288713	-18.3691	2.32429e-75	1.23959e-72	TPX2
1757	ENSG00000088340.17	126.064	-3.00309	0.463739	-6.47581	9.43034e-11	7.92692e-10	FER1L4
1758	ENSG00000088356.6	302.018	-0.481503	0.124856	-3.85648	0.000115034	0.000377908	PDRG1
1759	ENSG00000088367.23	753.132	1.14647	0.109812	10.4403	1.62366e-25	5.63693e-24	EPB41L1
1760	ENSG00000088386.17	1.20292	-2.23313	2.43258	-0.918007	0.358615	NA	SLC15A1
1761	ENSG00000088387.20	1190.48	0.844331	0.174775	4.83096	1.35876e-06	6.2539e-06	DOCK9
1762	ENSG00000088448.14	1366.54	-0.975926	0.130462	-7.48054	7.40157e-14	9.24864e-13	ANKRD10
1763	ENSG00000088451.11	118.455	0.0767093	0.194932	0.393519	0.693936	0.754008	TGDS
1764	ENSG00000088538.13	93.3268	3.65535	0.244033	14.9789	1.00827e-50	1.67373e-48	DOCK3
1765	ENSG00000088543.15	710.403	0.710222	0.183904	3.86191	0.000112502	0.000370416	C3orf18
1766	ENSG00000088682.14	1872.54	0.579632	0.251171	2.30772	0.0210148	0.0400881	COQ9
1767	ENSG00000088726.16	29.3711	0.422216	0.358858	1.17656	0.239373	0.317282	TMEM40
1768	ENSG00000088727.14	82.7649	0.66957	0.188075	3.56013	0.000370677	0.00109413	KIF9
1769	ENSG00000088756.13	233.226	-1.03176	0.30253	-3.41045	0.000648561	0.00182415	ARHGAP28
1770	ENSG00000088766.12	1058.31	0.969914	0.214205	4.52798	5.9551e-06	2.48867e-05	CRLS1
1771	ENSG00000088808.18	1954.76	-0.0209755	0.324203	-0.0646988	0.948414	0.960699	PPP1R13B
1772	ENSG00000088812.18	1356.5	0.773082	0.112074	6.89795	5.27567e-12	5.22275e-11	ATRN
1773	ENSG00000088826.18	204.436	-1.24327	0.356914	-3.48339	0.000495111	0.0014278	SMOX
1774	ENSG00000088827.13	88.2546	2.38682	0.316518	7.54086	4.66886e-14	5.94059e-13	SIGLEC1
1775	ENSG00000088832.18	2824.17	-0.0728473	0.134376	-0.542117	0.587738	0.661083	FKBP1A
1776	ENSG00000088833.18	1166.64	0.041763	0.11284	0.370109	0.711301	0.768806	NSFL1C
1777	ENSG00000088836.14	20.6357	-1.38747	0.498093	-2.78557	0.00534331	0.0120673	SLC4A11
1778	ENSG00000088854.13	1564.64	-0.166875	0.158538	-1.05259	0.292531	0.374111	C20orf194
1779	ENSG00000088876.13	277.149	-1.0644	0.159135	-6.68865	2.25233e-11	2.06423e-10	ZNF343
1780	ENSG00000088881.21	245.716	-1.72603	0.270074	-6.39095	1.64853e-10	1.34206e-09	EBF4
1781	ENSG00000088882.8	1090.6	-5.27592	0.488025	-10.8108	3.06142e-27	1.19722e-25	CPXM1
1782	ENSG00000088888.18	3061.2	-0.468222	0.271123	-1.72697	0.0841724	0.130609	MAVS
1783	ENSG00000088899.16	439.859	0.149004	0.159376	0.934926	0.349827	0.432683	LZTS3
1784	ENSG00000088926.14	0.45742	-0.841653	2.91656	-0.288577	0.772905	NA	F11
1785	ENSG00000088930.8	1188.83	0.145866	0.157913	0.923711	0.355637	0.438506	XRN2
1786	ENSG00000088970.16	378.466	0.508315	0.175598	2.89477	0.00379436	0.00891873	KIZ
1787	ENSG00000088986.11	2484.59	-1.1019	0.172773	-6.37771	1.79751e-10	1.45908e-09	DYNLL1
1788	ENSG00000088992.18	441.073	-0.353892	0.497943	-0.710707	0.477266	0.558269	TESC
1789	ENSG00000089006.17	1383.44	-0.323805	0.127429	-2.54106	0.0110516	0.0228923	SNX5
1790	ENSG00000089009.16	13807.7	-0.920258	0.142111	-6.47562	9.44218e-11	7.93422e-10	RPL6
1791	ENSG00000089012.14	1.87237	4.43931	1.73328	2.56122	0.0104307	0.0217861	SIRPG
1792	ENSG00000089022.14	644.016	-0.427135	0.14477	-2.95043	0.00317331	0.00760587	MAPKAPK5
1793	ENSG00000089041.17	63.8657	1.01197	0.39522	2.56053	0.0104513	0.0218219	P2RX7
1794	ENSG00000089048.15	262.385	1.00541	0.201935	4.97887	6.39563e-07	3.12318e-06	ESF1
1795	ENSG00000089050.16	276.613	0.488804	0.252555	1.93544	0.0529366	0.0884017	RBBP9
1796	ENSG00000089053.13	2056.57	-0.404775	0.0852672	-4.74714	2.06313e-06	9.23142e-06	ANAPC5
1797	ENSG00000089057.15	761.403	0.449063	0.135805	3.30667	0.000944117	0.00256423	SLC23A2
1798	ENSG00000089060.12	240.882	0.92062	0.196505	4.68498	2.79993e-06	1.22848e-05	SLC8B1
1799	ENSG00000089063.15	1244.51	1.02634	0.138507	7.41001	1.26286e-13	1.53589e-12	TMEM230
1800	ENSG00000089091.16	58.9943	-0.96536	0.325552	-2.96531	0.00302381	0.00728096	DZANK1
1801	ENSG00000089094.19	653.172	-1.3886	0.203414	-6.82645	8.70402e-12	8.39134e-11	KDM2B
1802	ENSG00000089101.19	12.7217	2.52848	0.52634	4.80389	1.55609e-06	7.09052e-06	CFAP61
1803	ENSG00000089116.4	0.0489274	1.17894	3.35765	0.35112	0.725499	NA	LHX5
1804	ENSG00000089123.16	131.628	1.39117	0.234602	5.92994	3.0305e-09	2.10831e-08	TASP1
1805	ENSG00000089127.15	70.5536	2.80078	0.268439	10.4336	1.7417e-25	6.01342e-24	OAS1
1806	ENSG00000089154.11	2180.04	-0.506614	0.148662	-3.40783	0.000654828	0.001839	GCN1
1807	ENSG00000089157.16	25185	-1.54868	0.143754	-10.7731	4.61185e-27	1.77847e-25	RPLP0
1808	ENSG00000089159.17	2852.28	-0.529469	0.23043	-2.29774	0.0215768	0.0410383	PXN
1809	ENSG00000089163.4	60.7141	0.0787588	0.285945	0.275433	0.782984	0.827894	SIRT4
1810	ENSG00000089169.15	1.32468	-1.47857	1.44018	-1.02666	0.304582	0.386232	RPH3A
1811	ENSG00000089177.19	332.051	1.5606	0.110923	14.0691	5.87801e-45	7.36691e-43	KIF16B
1812	ENSG00000089195.15	191.262	1.1907	0.195747	6.08286	1.18061e-09	8.63278e-09	TRMT6
1813	ENSG00000089199.10	610.574	6.36763	0.438198	14.5314	7.6662e-48	1.08566e-45	CHGB
1814	ENSG00000089220.5	4579.72	1.34169	0.0907971	14.7768	2.06857e-49	3.20951e-47	PEBP1
1815	ENSG00000089225.20	3292.68	0.623159	0.248967	2.50298	0.0123152	0.0251624	TBX5
1816	ENSG00000089234.16	338.022	0.242089	0.127839	1.89369	0.0582656	0.0959079	BRAP
1817	ENSG00000089248.7	1167.02	-0.386017	0.141699	-2.7242	0.00644571	0.0142489	ERP29
1818	ENSG00000089250.19	11.5377	-0.304712	0.81619	-0.373335	0.708899	0.766671	NOS1
1819	ENSG00000089280.19	6157.91	-1.19306	0.191241	-6.23849	4.41817e-10	3.40861e-09	FUS
1820	ENSG00000089289.16	1217.44	-0.0376149	0.151399	-0.248449	0.803787	0.845548	IGBP1
1821	ENSG00000089327.15	306.441	0.226008	0.315456	0.716449	0.473714	0.55484	FXYD5
1822	ENSG00000089335.21	896.632	0.060712	0.233949	0.25951	0.795242	0.838034	ZNF302
1823	ENSG00000089351.15	1271.65	-1.51622	0.135319	-11.2048	3.86368e-29	1.75766e-27	GRAMD1A
1824	ENSG00000089356.19	7.30349	1.9072	1.17533	1.6227	0.104654	0.157204	FXYD3
1825	ENSG00000089472.17	2526.53	-0.660169	0.244041	-2.70516	0.00682714	0.0149903	HEPH
1826	ENSG00000089486.17	993.259	0.40471	0.182482	2.21781	0.0265678	0.0491329	CDIP1
1827	ENSG00000089505.18	23.6332	-3.21207	0.653788	-4.91302	8.96858e-07	4.27714e-06	CMTM1
1828	ENSG00000089558.9	2.98512	2.52798	0.974351	2.59453	0.00947211	0.0200344	KCNH4
1829	ENSG00000089597.18	4711.24	-0.283752	0.102753	-2.76149	0.00575382	0.012898	GANAB
1830	ENSG00000089639.11	107.375	-1.47657	0.463196	-3.18779	0.00143364	0.00374251	GMIP
1831	ENSG00000089682.16	224.978	0.0806889	0.203693	0.396129	0.69201	0.752306	RBM41
1832	ENSG00000089685.15	589.39	-7.25639	0.485306	-14.9522	1.50694e-50	2.43696e-48	BIRC5
1833	ENSG00000089692.9	19.6436	0.616279	0.681297	0.904566	0.365695	0.448613	LAG3
1834	ENSG00000089693.11	2431.7	-0.50845	0.123288	-4.12408	3.72219e-05	0.000135003	MLF2
1835	ENSG00000089723.10	31.4776	-2.46143	0.606786	-4.0565	4.98133e-05	0.000175827	OTUB2
1836	ENSG00000089737.17	3693.37	1.09826	0.179805	6.10802	1.00874e-09	7.43899e-09	DDX24
1837	ENSG00000089775.12	501.821	-0.957257	0.250437	-3.82234	0.000132191	0.00042971	ZBTB25
1838	ENSG00000089818.18	620.274	0.258677	0.117353	2.20427	0.027505	0.0506012	NECAP1
1839	ENSG00000089820.16	588.445	-2.50243	0.183007	-13.6739	1.45298e-42	1.60442e-40	ARHGAP4
1840	ENSG00000089847.12	18.7849	-1.46662	0.519891	-2.82101	0.00478725	0.0109707	ANKRD24
1841	ENSG00000089876.12	965.09	0.454638	0.290381	1.56566	0.117429	0.17341	DHX32
1842	ENSG00000089902.10	1090.59	-0.984471	0.172953	-5.69214	1.25454e-08	7.96918e-08	RCOR1
1843	ENSG00000089916.18	1015.9	0.15586	0.141988	1.0977	0.272336	0.352875	GPATCH2L
1844	ENSG00000090006.18	6759.6	0.216683	0.201955	1.07292	0.283305	0.36432	LTBP4
1845	ENSG00000090013.11	890.64	-0.643625	0.388608	-1.65624	0.0976742	0.148229	BLVRB
1846	ENSG00000090020.11	633.091	1.55233	0.130053	11.9361	7.67007e-33	4.40959e-31	SLC9A1
1847	ENSG00000090054.15	653.085	0.504837	0.153564	3.28748	0.00101088	0.00272842	SPTLC1
1848	ENSG00000090060.19	2886.93	0.389556	0.156601	2.48757	0.0128618	0.0261535	PAPOLA
1849	ENSG00000090061.17	613.13	-0.252076	0.116652	-2.16092	0.0307015	0.0556083	CCNK
1850	ENSG00000090097.22	1408.6	-0.650947	0.195268	-3.33361	0.000857268	0.00235153	PCBP4
1851	ENSG00000090104.12	91.5569	1.54503	0.335753	4.60168	4.19093e-06	1.79144e-05	RGS1
1852	ENSG00000090238.12	843.75	-0.8605	0.229387	-3.7513	0.00017592	0.000556277	YPEL3
1853	ENSG00000090263.16	483.204	0.849312	0.148732	5.71034	1.12751e-08	7.22816e-08	MRPS33
1854	ENSG00000090266.13	1776.57	0.522065	0.259928	2.0085	0.0445904	0.0764817	NDUFB2
1855	ENSG00000090273.14	1437.74	-0.0401014	0.162799	-0.246325	0.80543	0.846708	NUDC
1856	ENSG00000090316.16	1202.81	-0.263424	0.152155	-1.73128	0.083401	0.129637	MAEA
1857	ENSG00000090339.9	320.851	1.33434	0.294683	4.52805	5.95299e-06	2.4882e-05	ICAM1
1858	ENSG00000090372.15	1991.84	-1.21551	0.150843	-8.05813	7.74695e-16	1.17403e-14	STRN4
1859	ENSG00000090376.11	293.041	0.0607692	0.18171	0.334429	0.738056	0.790907	IRAK3
1860	ENSG00000090382.7	246.319	3.82802	0.673318	5.6853	1.3058e-08	8.27169e-08	LYZ
1861	ENSG00000090402.8	0.0489274	1.17894	3.35765	0.35112	0.725499	NA	SI
1862	ENSG00000090432.7	699.999	1.20558	0.189276	6.36943	1.89731e-10	1.53561e-09	MUL1
1863	ENSG00000090447.12	189.099	-1.94771	0.276833	-7.03568	1.98294e-12	2.06585e-11	TFAP4
1864	ENSG00000090470.15	460.137	-0.481977	0.124708	-3.86485	0.000111159	0.000366283	PDCD7
1865	ENSG00000090487.11	950.054	0.291184	0.112502	2.58827	0.0096459	0.0203419	SPG21
1866	ENSG00000090512.12	0.9805	2.98347	1.35378	2.20381	0.0275377	NA	FETUB
1867	ENSG00000090520.12	719.048	0.195192	0.196366	0.994022	0.320212	0.402691	DNAJB11
1868	ENSG00000090530.10	477.554	-1.17949	0.282768	-4.17122	3.02968e-05	0.000112125	P3H2
1869	ENSG00000090534.20	10.5266	-0.103451	0.459858	-0.224964	0.822008	0.86018	THPO
1870	ENSG00000090539.15	234.823	0.324689	0.298069	1.08931	0.276018	0.356706	CHRD
1871	ENSG00000090554.13	28.915	1.2941	0.311176	4.15874	3.20011e-05	0.000117771	FLT3LG
1872	ENSG00000090565.17	1165.09	-0.751771	0.125395	-5.99521	2.03228e-09	1.44719e-08	RAB11FIP3
1873	ENSG00000090581.11	707.956	-0.0591936	0.127422	-0.464549	0.642254	0.709808	GNPTG
1874	ENSG00000090612.22	291.516	0.470928	0.24373	1.93217	0.0533383	0.0889421	ZNF268
1875	ENSG00000090615.15	1489.78	-0.102052	0.127743	-0.798884	0.424358	0.507149	GOLGA3
1876	ENSG00000090621.15	3689.89	-0.134784	0.150347	-0.896486	0.369993	0.452999	PABPC4
1877	ENSG00000090659.18	47.038	4.98943	0.529209	9.42809	4.17627e-21	1.01535e-19	CD209
1878	ENSG00000090661.12	449.683	-1.02257	0.137319	-7.44666	9.57313e-14	1.18616e-12	CERS4
1879	ENSG00000090674.16	257.007	0.564596	0.123075	4.58741	4.48783e-06	1.90923e-05	MCOLN1
1880	ENSG00000090686.16	1211.74	-0.0526534	0.121106	-0.434772	0.663728	0.728288	USP48
1881	ENSG00000090776.6	909.07	-1.02445	0.233592	-4.38562	1.15654e-05	4.59937e-05	EFNB1
1882	ENSG00000090857.14	1764.13	0.34209	0.252438	1.35514	0.175372	0.244188	PDPR
1883	ENSG00000090861.17	2001.98	0.0710608	0.145521	0.48832	0.625323	0.694833	AARS1
1884	ENSG00000090863.12	3820.9	0.109269	0.0992683	1.10074	0.27101	0.351521	GLG1
1885	ENSG00000090889.12	373.671	-4.67982	0.318901	-14.6748	9.34656e-49	1.39453e-46	KIF4A
1886	ENSG00000090905.19	1849.05	-0.216444	0.142334	-1.52068	0.128339	0.186967	TNRC6A
1887	ENSG00000090924.15	1837.04	-1.72255	0.222685	-7.73534	1.03124e-14	1.39198e-13	PLEKHG2
1888	ENSG00000090932.11	7.27157	-3.30561	1.21448	-2.72183	0.00649211	0.0143338	DLL3
1889	ENSG00000090971.5	293.81	-2.05585	0.222056	-9.25824	2.07833e-20	4.77065e-19	NAT14
1890	ENSG00000090975.14	779.369	-0.693748	0.322576	-2.15065	0.0315037	0.056819	PITPNM2
1891	ENSG00000090989.18	578.951	0.459372	0.15392	2.98449	0.00284055	0.00689668	EXOC1
1892	ENSG00000091009.8	472.542	1.11078	0.185084	6.00152	1.95473e-09	1.39593e-08	RBM27
1893	ENSG00000091010.6	1.41579	-0.603223	1.58703	-0.380094	0.703875	0.762098	POU4F3
1894	ENSG00000091039.17	747.651	1.02515	0.266999	3.83955	0.000123261	0.000402824	OSBPL8
1895	ENSG00000091073.20	147.409	-1.04579	0.193767	-5.39714	6.77129e-08	3.86275e-07	DTX2
1896	ENSG00000091106.19	24.5547	0.173693	0.351978	0.493475	0.621677	0.691715	NLRC4
1897	ENSG00000091127.14	195.411	-0.344863	0.203282	-1.69647	0.0897967	0.138097	PUS7
1898	ENSG00000091128.13	6.06278	2.48866	0.612349	4.06411	4.82153e-05	0.000171015	LAMB4
1899	ENSG00000091129.21	69.4824	-2.50168	0.440821	-5.67505	1.38649e-08	8.76073e-08	NRCAM
1900	ENSG00000091136.15	9852.53	-1.4159	0.135884	-10.42	2.01005e-25	6.91138e-24	LAMB1
1901	ENSG00000091137.14	17.2279	0.684029	0.52309	1.30767	0.190985	0.262444	SLC26A4
1902	ENSG00000091138.13	0.231907	0.207037	3.3571	0.0616714	0.950824	NA	SLC26A3
1903	ENSG00000091140.14	2808.52	1.52322	0.292554	5.20665	1.92282e-07	1.02178e-06	DLD
1904	ENSG00000091157.14	406.031	1.17125	0.209441	5.59226	2.24134e-08	1.36628e-07	WDR7
1905	ENSG00000091164.13	1143.55	0.0256843	0.138113	0.185966	0.852471	0.885062	TXNL1
1906	ENSG00000091181.20	14.3975	2.07932	0.73049	2.84647	0.00442065	0.0102231	IL5RA
1907	ENSG00000091262.17	39.6054	0.741241	0.430679	1.7211	0.0852325	0.13205	ABCC6
1908	ENSG00000091317.8	589.333	0.693143	0.0994651	6.96871	3.19868e-12	3.25398e-11	CMTM6
1909	ENSG00000091409.16	1346.91	1.26332	0.251944	5.0143	5.32279e-07	2.63054e-06	ITGA6
1910	ENSG00000091428.18	360.484	0.681692	0.328742	2.07364	0.0381128	0.0668535	RAPGEF4
1911	ENSG00000091436.17	8201.29	1.85143	0.395791	4.6778	2.89965e-06	1.26979e-05	MAP3K20
1912	ENSG00000091482.8	3534.57	0.558251	0.510865	1.09276	0.274501	0.35513	SMPX
1913	ENSG00000091483.8	3263.01	0.321407	0.307888	1.04391	0.296528	0.378162	FH
1914	ENSG00000091490.11	272.947	-0.574286	0.253557	-2.26492	0.0235176	0.0442595	SEL1L3
1915	ENSG00000091513.16	115.361	0.0903137	0.534188	0.169067	0.865744	0.896486	TF
1916	ENSG00000091527.16	2297.04	0.597195	0.130008	4.59352	4.35839e-06	1.85763e-05	CDV3
1917	ENSG00000091536.19	18.8251	-0.555188	0.608279	-0.91272	0.36139	0.444332	MYO15A
1918	ENSG00000091542.9	2897.97	0.589179	0.26992	2.18279	0.0290513	0.0530255	ALKBH5
1919	ENSG00000091583.11	4.68638	-4.18319	1.83512	-2.27951	0.0226366	0.0428007	APOH
1920	ENSG00000091592.16	395.349	1.94314	0.278107	6.98703	2.80765e-12	2.87486e-11	NLRP1
1921	ENSG00000091622.16	71.4066	-0.601661	0.291051	-2.0672	0.0387153	0.0678058	PITPNM3
1922	ENSG00000091640.8	1633.54	-0.109711	0.223272	-0.491378	0.623159	0.692964	SPAG7
1923	ENSG00000091651.9	362.306	-2.61486	0.203974	-12.8195	1.27446e-37	1.0474e-35	ORC6
1924	ENSG00000091656.19	158.861	-1.30626	0.23752	-5.49957	3.80729e-08	2.24625e-07	ZFHX4
1925	ENSG00000091664.9	0	0	0	0	1	NA	SLC17A6
1926	ENSG00000091704.10	376.5	7.23161	0.44439	16.2731	1.53153e-59	3.95766e-57	CPA1
1927	ENSG00000091732.17	369.315	0.169305	0.119758	1.41372	0.157445	0.222564	ZC3HC1
1928	ENSG00000091831.24	88.6885	1.04041	0.339498	3.06455	0.00217995	0.0054468	ESR1
1929	ENSG00000091844.8	36.5526	-1.73442	0.418333	-4.14601	3.38314e-05	0.000123853	RGS17
1930	ENSG00000091879.14	187.089	0.897935	0.428543	2.09532	0.0361424	0.0638619	ANGPT2
1931	ENSG00000091947.10	404.775	0.0107511	0.159712	0.0673154	0.946331	0.959033	TMEM101
1932	ENSG00000091972.18	225.27	-0.614971	0.34708	-1.77184	0.0764206	0.1204	CD200
1933	ENSG00000091986.16	3327.84	1.88504	0.216817	8.69416	3.49403e-18	6.56533e-17	CCDC80
1934	ENSG00000092009.10	2.7641	5.38812	1.21787	4.42422	9.67936e-06	3.90383e-05	CMA1
1935	ENSG00000092010.15	1024.02	-0.110079	0.170537	-0.645487	0.518611	0.597789	PSME1
1936	ENSG00000092020.11	371.839	0.372662	0.140908	2.64472	0.00817593	0.0175822	PPP2R3C
1937	ENSG00000092036.19	675.625	-0.466965	0.138042	-3.38277	0.000717581	0.00199899	HAUS4
1938	ENSG00000092051.17	31.8216	-2.58371	0.60908	-4.24199	2.21549e-05	8.39129e-05	JPH4
1939	ENSG00000092054.13	176339	-1.84748	0.697103	-2.65022	0.00804388	0.0173428	MYH7
1940	ENSG00000092067.6	0.291639	1.57968	3.35765	0.470473	0.638017	NA	CEBPE
1941	ENSG00000092068.20	264.279	-0.0506523	0.304885	-0.166136	0.86805	0.898311	SLC7A8
1942	ENSG00000092094.11	636.831	-0.865373	0.196997	-4.39283	1.11883e-05	4.4586e-05	OSGEP
1943	ENSG00000092096.18	762.692	-0.720058	0.225031	-3.19982	0.00137515	0.00360408	SLC22A17
1944	ENSG00000092098.17	618.622	0.195592	0.142734	1.37033	0.170585	0.238464	RNF31
1945	ENSG00000092108.22	824.138	0.0887855	0.163219	0.543964	0.586466	0.659919	SCFD1
1946	ENSG00000092140.16	258.564	0.151755	0.255646	0.593614	0.55277	0.629481	G2E3
1947	ENSG00000092148.13	2697.19	0.533074	0.169606	3.14302	0.00167214	0.00429709	HECTD1
1948	ENSG00000092199.18	6311.05	-0.459115	0.141964	-3.23403	0.00122058	0.00323757	HNRNPC
1949	ENSG00000092200.13	4.46374	0.648197	0.719384	0.901044	0.367565	0.450488	RPGRIP1
1950	ENSG00000092201.10	1983.82	-0.257657	0.18938	-1.36053	0.173662	0.242184	SUPT16H
1951	ENSG00000092203.15	1420.14	0.393722	0.102961	3.824	0.000131306	0.000427276	TOX4
1952	ENSG00000092208.19	144.796	-0.810433	0.171461	-4.72664	2.28261e-06	1.01483e-05	GEMIN2
1953	ENSG00000092295.12	88.6846	-1.36405	0.548561	-2.48659	0.0128973	0.0262151	TGM1
1954	ENSG00000092330.18	465.204	0.602647	0.139565	4.31805	1.57415e-05	6.12695e-05	TINF2
1955	ENSG00000092345.14	0.244637	0.014498	3.35385	0.00432278	0.996551	NA	DAZL
1956	ENSG00000092377.15	5.74255	-4.48237	1.92497	-2.32854	0.0198836	0.0381946	TBL1Y
1957	ENSG00000092421.17	596.896	-0.930938	0.163832	-5.68226	1.32929e-08	8.41296e-08	SEMA6A
1958	ENSG00000092439.16	1301.02	0.486032	0.205049	2.37032	0.0177725	0.0346574	TRPM7
1959	ENSG00000092445.12	485.402	-1.62795	0.327144	-4.97626	6.48257e-07	3.1601e-06	TYRO3
1960	ENSG00000092470.12	254.553	-2.75092	0.240159	-11.4546	2.23104e-30	1.10302e-28	WDR76
1961	ENSG00000092529.25	723.518	-0.500363	0.416088	-1.20254	0.229154	0.305612	CAPN3
1962	ENSG00000092531.10	666.956	0.609554	0.143681	4.2424	2.21142e-05	8.37714e-05	SNAP23
1963	ENSG00000092607.15	27.6593	3.03834	0.548365	5.54073	3.01219e-08	1.80156e-07	TBX15
1964	ENSG00000092621.13	1079.85	-2.00706	0.262802	-7.63715	2.22088e-14	2.90849e-13	PHGDH
1965	ENSG00000092758.18	1032.2	-4.55308	0.684808	-6.64869	2.95709e-11	2.65672e-10	COL9A3
1966	ENSG00000092820.18	5611.65	-0.0395686	0.331744	-0.119274	0.905058	0.927914	EZR
1967	ENSG00000092841.19	14448.8	-1.73711	0.26573	-6.53711	6.27195e-11	5.40249e-10	MYL6
1968	ENSG00000092847.13	812.533	0.75867	0.159876	4.74538	2.08115e-06	9.31038e-06	AGO1
1969	ENSG00000092850.12	17.5231	-3.60076	0.856888	-4.20213	2.6441e-05	9.88914e-05	TEKT2
1970	ENSG00000092853.14	178.86	-4.80293	0.441315	-10.8832	1.38562e-27	5.56601e-26	CLSPN
1971	ENSG00000092871.17	372.808	-0.0240608	0.157737	-0.152538	0.878763	0.906613	RFFL
1972	ENSG00000092929.12	481.884	1.60859	0.305953	5.25762	1.45931e-07	7.88858e-07	UNC13D
1973	ENSG00000092931.11	602.017	-0.00764915	0.119491	-0.0640146	0.948959	0.961113	MFSD11
1974	ENSG00000092964.18	1949.25	1.62004	0.15499	10.4526	1.42634e-25	4.97256e-24	DPYSL2
1975	ENSG00000092969.12	312.333	-0.701035	0.489536	-1.43204	0.152133	0.216177	TGFB2
1976	ENSG00000092978.11	237.268	0.190227	0.149559	1.27192	0.203402	0.276895	GPATCH2
1977	ENSG00000093000.19	614.613	-0.206795	0.199407	-1.03705	0.299714	0.381294	NUP50
1978	ENSG00000093009.11	173.592	-5.75293	0.604389	-9.51859	1.75548e-21	4.41354e-20	CDC45
1979	ENSG00000093010.15	795.847	0.180898	0.161876	1.11751	0.263776	0.343667	COMT
1980	ENSG00000093072.18	1445.55	0.904844	0.428207	2.1131	0.0345921	0.0615872	ADA2
1981	ENSG00000093100.13	1696.58	-2.89177	0.387546	-7.46175	8.53818e-14	1.06265e-12	XXbac-B461K10.4
1982	ENSG00000093134.15	1.1229	4.40917	1.4915	2.95621	0.00311444	NA	VNN3
1983	ENSG00000093144.19	581.804	1.05894	0.180885	5.85421	4.79278e-09	3.22685e-08	ECHDC1
1984	ENSG00000093167.18	2513.02	0.187311	0.314626	0.595346	0.551613	0.62843	LRRFIP2
1985	ENSG00000093183.14	777.936	0.309321	0.126459	2.44601	0.0144446	0.0288892	SEC22C
1986	ENSG00000093217.11	32.0593	-0.656673	0.452314	-1.45181	0.146555	0.209474	XYLB
1987	ENSG00000094631.21	1626.87	-1.19362	0.151131	-7.89787	2.83709e-15	4.0406e-14	HDAC6
1988	ENSG00000094661.3	0.162724	2.22087	3.35765	0.661436	0.508333	NA	OR1I1
1989	ENSG00000094755.17	26.2104	-0.995595	0.820498	-1.2134	0.224975	0.300952	GABRP
1990	ENSG00000094796.5	0.534953	1.7092	2.75471	0.620465	0.534952	NA	KRT31
1991	ENSG00000094804.12	238.313	-3.90821	0.340005	-11.4946	1.40486e-30	7.0288e-29	CDC6
1992	ENSG00000094841.14	161.172	1.39079	0.160375	8.67208	4.24304e-18	7.91928e-17	UPRT
1993	ENSG00000094880.11	601.324	-0.063436	0.137436	-0.461568	0.644391	0.711712	CDC23
1994	ENSG00000094914.14	948	-0.345093	0.145286	-2.37528	0.0175359	0.0342508	AAAS
1995	ENSG00000094916.16	3365.72	-0.777563	0.189343	-4.10664	4.01464e-05	0.000144668	CBX5
1996	ENSG00000094963.14	946.132	5.78133	0.933776	6.19135	5.96521e-10	4.51598e-09	FMO2
1997	ENSG00000094975.14	743.983	0.099508	0.182582	0.545004	0.585751	0.659351	SUCO
1998	ENSG00000095002.15	799.991	-0.953765	0.146161	-6.52543	6.78048e-11	5.81058e-10	MSH2
1999	ENSG00000095015.6	495.041	-0.241839	0.19573	-1.23558	0.216615	0.291635	MAP3K1
[truncated: 36,621 more rows]

## Sheet: TableS1-C
	gene_id	gene_name
1	ENSG00000008118.10	CAMK1G
2	ENSG00000016082.15	ISL1
3	ENSG00000066382.17	MPPED2
4	ENSG00000070193.5	FGF10
5	ENSG00000073150.14	PANX2
6	ENSG00000078814.17	MYH7B
7	ENSG00000079215.15	SLC1A3
8	ENSG00000081051.8	AFP
9	ENSG00000085741.13	WNT11
10	ENSG00000087237.12	CETP
11	ENSG00000100505.14	TRIM9
12	ENSG00000101144.13	BMP7
13	ENSG00000102385.13	DRP2
14	ENSG00000104760.17	FGL1
15	ENSG00000106541.12	AGR2
16	ENSG00000108551.5	RASD1
17	ENSG00000108821.14	COL1A1
18	ENSG00000109193.12	SULT1E1
19	ENSG00000111245.17	MYL2
20	ENSG00000112175.8	BMP5
21	ENSG00000113749.7	HRH2
22	ENSG00000115194.11	SLC30A3
23	ENSG00000115602.17	IL1RL1
24	ENSG00000118514.14	ALDH8A1
25	ENSG00000121207.12	LRAT
26	ENSG00000122180.5	MYOG
27	ENSG00000122585.8	NPY
28	ENSG00000125872.8	LRRN4
29	ENSG00000127743.6	IL17B
30	ENSG00000133110.15	POSTN
31	ENSG00000133475.17	GGT2
32	ENSG00000135346.9	CGA
33	ENSG00000139219.19	COL2A1
34	ENSG00000140279.13	DUOX2
35	ENSG00000140873.16	ADAMTS18
36	ENSG00000141431.13	ASXL3
37	ENSG00000142494.13	SLC47A1
38	ENSG00000143199.18	ADCY10
39	ENSG00000143595.13	AQP10
40	ENSG00000144452.15	ABCA12
41	ENSG00000145192.13	AHSG
42	ENSG00000146197.9	SCUBE3
43	ENSG00000151655.19	ITIH2
44	ENSG00000152784.16	PRDM8
45	ENSG00000154975.14	CA10
46	ENSG00000156427.8	FGF18
47	ENSG00000157765.13	SLC34A2
48	ENSG00000158286.13	RNF207
49	ENSG00000159173.19	TNNI1
50	ENSG00000160808.11	MYL3
51	ENSG00000163586.10	FABP1
52	ENSG00000163631.17	ALB
53	ENSG00000163793.13	DNAJC5G
54	ENSG00000164220.7	F2RL2
55	ENSG00000165023.7	DIRAS2
56	ENSG00000165061.15	ZMAT4
57	ENSG00000165376.12	CLDN2
58	ENSG00000166689.16	PLEKHA7
59	ENSG00000167768.4	KRT1
60	ENSG00000168530.16	MYL1
61	ENSG00000168542.16	COL3A1
62	ENSG00000168743.13	NPNT
63	ENSG00000169436.17	COL22A1
64	ENSG00000169704.5	GP9
65	ENSG00000170426.2	SDR9C7
66	ENSG00000170498.9	KISS1
67	ENSG00000170921.15	TANC2
68	ENSG00000171864.5	PRND
69	ENSG00000172247.4	C1QTNF4
70	ENSG00000172987.13	HPSE2
71	ENSG00000173212.5	MAB21L3
72	ENSG00000175874.10	CREG2
73	ENSG00000177133.12	PRDM16-DT
74	ENSG00000177182.11	CLVS1
75	ENSG00000178055.13	PRSS42P
76	ENSG00000180053.8	NKX2-6
77	ENSG00000181444.13	ZNF467
78	ENSG00000183072.10	NKX2-5
79	ENSG00000183654.9	MARCHF11
80	ENSG00000183691.6	NOG
81	ENSG00000184313.20	MROH7
82	ENSG00000184611.12	KCNH7
83	ENSG00000188176.12	SMTNL2
84	ENSG00000188778.6	ADRB3
85	ENSG00000196611.6	MMP1
86	ENSG00000196660.11	SLC30A10
87	ENSG00000197421.10	GGT3P
88	ENSG00000198739.11	LRRTM3
89	ENSG00000203618.6	GP1BB
90	ENSG00000203808.12	BVES-AS1
91	ENSG00000204248.12	COL11A2
92	ENSG00000205592.15	MUC19
93	ENSG00000212864.3	RNF208
94	ENSG00000213190.4	MLLT11
95	ENSG00000213931.7	HBE1
96	ENSG00000213937.4	CLDN9
97	ENSG00000221995.5	TIAF1
98	ENSG00000224812.3	TMEM72-AS1
99	ENSG00000224940.9	PRRT4
100	ENSG00000225264.3	ZNRF2P2
101	ENSG00000226074.5	PRSS44P
102	ENSG00000226862.1	RP11-569A11.1
103	ENSG00000228216.1	RP11-367F23.1
104	ENSG00000229962.2	AP000221.1
105	ENSG00000230578.3	RP13-228J13.5
106	ENSG00000232939.1	RP11-406O23.2
107	ENSG00000235357.2	LINC01621
108	ENSG00000236320.4	SLFN14
109	ENSG00000238097.2	LINC02037
110	ENSG00000238213.1	TARDBPP2
111	ENSG00000241135.6	LINC00881
112	ENSG00000249240.2	AC069368.3
113	ENSG00000249406.3	RP11-893F2.5
114	ENSG00000250007.7	RP11-814P5.1
115	ENSG00000250448.1	RP11-19O2.2
116	ENSG00000250799.11	PRODH2
117	ENSG00000253661.2	ZFHX4-AS1
118	ENSG00000254293.1	CTB-158E9.1
119	ENSG00000254489.2	MPPED2-AS1
120	ENSG00000254510.2	RP11-867G23.10
121	ENSG00000259663.2	CTD-2314G24.2
122	ENSG00000260604.2	RP1-140K8.5
123	ENSG00000260802.1	SERTM2
124	ENSG00000261051.1	RP11-274H2.5
125	ENSG00000261143.1	ADAMTS7P3
126	ENSG00000263620.1	RP11-599B13.6
127	ENSG00000263761.3	GDF2
128	ENSG00000265413.1	RP11-789C17.1
129	ENSG00000265702.2	RP11-156L14.1
130	ENSG00000266010.2	GATA6-AS1
131	ENSG00000267280.5	TBX2-AS1
132	ENSG00000268434.5	AC011530.4
133	ENSG00000268518.1	CTD-2545M3.8
134	ENSG00000268756.1	AC104534.2
135	ENSG00000271723.5	MROH7-TTC4
136	ENSG00000272240.1	RP5-855D21.1
137	ENSG00000272568.6	CTB-113D17.1
138	ENSG00000273001.1	PFKP-DT
139	ENSG00000277150.2	F8A3
140	ENSG00000277991.4	CH507-338C24.1
141	ENSG00000278192.1	RP5-1056H1.2
142	ENSG00000279022.1	RP11-250B2.4
143	ENSG00000279161.1	CTB-12A17.2
144	ENSG00000281100.1	RP11-640L9.2
145	ENSG00000286342.1	RP11-460N20.8
146	ENSG00000286600.1	RP11-27G14.5
147	ENSG00000286670.1	RP11-320E16.2
148	ENSG00000286733.1	LINC02348
149	ENSG00000286833.1	RP11-725P16.3
150	ENSG00000287385.1	CTD-2325P2.5
151	ENSG00000287560.1	RP11-118K6.5
